# Supplementary material for: Risk factors for development of personal protective equipment induced headache: e-survey of medical staff in Baltic states
Source: BMC Health Serv Res. 2022 Aug 10;22:1016. doi: 10.1186/s12913-022-08412-5 (PMC9363870; doi:10.1186/s12913-022-08412-5)
Supplement: Supplementary file 1 — Additional file 1. [file 12913_2022_8412_MOESM1_ESM.xlsx]

## Sheet: Coded.data
Q1. Country	Q2.Age	Q3.Gender	Q4.Occupation	Q8.Headache.before.PPE	Q9.Headache.frequency.before.PPE	Q10.Headache.severity.1-10.before.PPE	Q11.Average.headache.duration.before.PPE	Q12.Orbital.region	Q12.Occipital.region	Q12.Temporal.region	Q12.Frontal.region	Q12.Nose	Q12.Cheeks	Q12.One.side.of.the.head.	Q12.Parietal.region	Q12.Whole.head	Q12.Other	Q13.Nausea	Q13.Vomiting	Q13.Sensitivity.to.light	Q13.Sensitivity.to.sounds	Q13.Sensitivity.to.odour	Q13.Visual.impairment	Q13.Need.for.rest	Q13.No.folowing.symptoms	Q13.Movement.increases.pain	Q13.Other	Q14.Medication.use.before.PPE	Q15.Aspirin	Q15.Paracetamol	Q15.Other.NSAD	Q15.Combined.analgesics.(caff.or.cod.)	Q15.Triptans	Q15.Other	Q16.Medication.effect.before.PPE	Q17.Headache.impact.on.working.efficiency.before.PPE	Q18.Sick.leave.before.PPE	Q19.Headache.disorder.diagnosis	Q19.Migraine.without.aura	Q19.Migraine.with.aura	Q19.Tension-type.headache	Q19.Medication overuse headache	Q19.Cluster.headache	Q19.No.diagnosis	Q19.Secondary.headache.disorders	Q20.Headache.changes.with.PPE.use	Q21.More headache days	Q21.More.severe.headache	Q21.Increased.headache.attack.duration
1	22	2	4	1	3	6	1	0	0	1	1	1	0	0	0	0	0	0	0	0	0	0	0	0	1	0	0	1	0	0	1	0	0	0	2	2	4	0	0	0	0	0	0	1	0	1	2	2	2
1	19	2	5	0
1	20	2	5	0
1	20	2	5	0
1	23	2	4	1	2	6	2	1	0	1	0	0	0	0	0	0	0	0	0	0	1	0	0	1	0	0	0	1	0	0	1	0	0	0	2	1	4	0	0	0	0	0	0	1	0	1	1	3	1
1	23	2	5	1	2	6	2	1	1	0	1	0	0	0	0	0	0	0	0	1	1	0	0	0	0	0	0	1	0	0	1	0	0	0	2	2	4	1	0	1	0	0	0	0	0	0
1	21	1	5	1	1	3	1	1	0	1	1	0	0	0	0	0	0	0	0	0	0	0	1	1	0	0	0	0								4		0	0	0	0	0	0	1	0	1	2	1	2
1	22	2	9	0
1	18	2	5	1	1	5	1	0	0	1	0	0	0	0	0	0	0	0	0	1	1	0	0	1	0	0	0	1	0	0	1	0	0	0	1	2	4	0	0	0	0	0	0	1	0	1	2	2	1
1	20	2	5	1	1	5	2	1	0	1	0	0	0	0	0	0	0	0	0	0	0	0	0	0	1	0	0	0								4		0	0	0	0	0	0	1	0	0
1	20	2	5	1	2	4	2	0	0	1	1	0	0	0	0	0	0	0	0	0	1	0	0	1	0	0	0	1	0	0	1	0	0	0	1	3	4	0	0	0	0	0	0	1	0	0
1	24	2	4	0
1	22	2	5	1	3	7	5	1	1	1	1	0	0	0	0	0	0	1	0	1	1	0	1	1	0	0	0	1	0	0	1	0	1	0	3	2	4	1	1	0	0	0	0	0	0	0
1	19	2	5	1	1	10	2	1	0	1	1	0	0	0	0	0	0	0	0	1	1	1	1	1	0	0	0	1	0	0	1	0	0	0	3	4		0	0	0	0	0	0	1	0	0
1	25	2	3	0
1	25	2	3	0
1	25	2	3	1	3	2	3	0	0	1	0	0	0	0	0	0	0	0	0	1	1	0	0	1	0	0	0	0								1	4	0	0	0	0	0	0	1	0	0
1	20	2	4	1	1	8	3	0	0	0	1	0	0	0	0	0	0	0	0	0	0	0	0	0	1	0	0	1	0	1	1	0	0	0	2	3	4	0	0	0	0	0	0	1	0	0
1	25	2	3	1	3	4	2	0	1	1	1	0	0	0	0	0	0	0	0	0	0	0	0	0	1	0	0	1	0	1	1	1	0	0	2	3	4	0	0	0	0	0	0	1	0	1	1	2	3
1	25	2	3	1	2	3	2	0	0	1	1	0	0	0	0	0	0	0	0	0	1	0	0	0	0	0	0	1	0	0	1	0	0	0	2	4		0	0	0	0	0	0	1	0	1	1	2	2
1	24	2	3	0
1	26	2	3	0
1	29	1	7	0
1	27	2	3	0
1	34	1	7	0
1	36	2	7	1	3	7	2	0	0	1	1	0	0	0	0	0	0	1	0	1	1	1	0	1	0	0	0	1	0	0	1	0	0	0	2	2	4	0	0	0	0	0	0	1	0	1	1	1	1
1	35	1	7	0
1	44	1	7	0
1	37	2	7	0
1	37	2	7	0
1	21	2	4	0
1	41	1	7	1	1	4	2	0	1	0	0	0	0	0	0	0	0	0	0	0	0	0	0	0	1	0	0	1	0	0	0	1	0	0	1	4		0	0	0	0	0	0	1	0	1	1	1	3
1	40	1	7	0
1	33	2	7	0
1	27	2	3	0
1	36	2	7	0
1	51	1	7	0
1	37	2	7	0
1	48	2	1	0
1	47	1	7	0
1	37	2	1	0
1	54	2	1	0
1	27	2	1	1	3	6	1	1	1	1	1	0	0	0	0	0	0	1	0	0	0	0	0	1	0	0	0	1	0	0	1	0	0	0	2	3	4	0	0	0	0	0	0	1	0	1	2	2	2
1	29	2	1	1	3	8	4	1	0	1	1	0	0	0	0	0	0	1	0	1	1	0	1	1	0	0	0	1	0	0	1	1	0	0	2	4		1	0	0	0	0	0	0	0	1	2	2	2
1	29	2	1	1	1	4	2	1	1	1	1	1	0	0	0	0	0	1	1	1	0	0	1	0	0	0	0	0								3	4	0	0	0	0	0	0	1	0	1	1	1	2
1	46	2	1	0
1	32	2	1	0
1	31	2	1	1	2	3	2	0	1	0	0	0	0	0	0	0	0	0	0	0	0	0	0	0	1	0	0	0								3	4	0	0	0	0	0	0	1	0	1	2	2	2
1	54	2	1	1	2	7	4	0	0	0	1	0	0	0	0	0	0	1	0	1	1	1	1	1	0	0	0	1	0	0	0	1	0	0	2	3	4	0	0	0	0	0	0	1	0	1	1	2	3
1	30	2	1	0
1	28	2	7	0
1	24	2	3	0
1	42	2	1	0
1	48	2	1	0
1	23	1	4	0
1	29	2	1	1	6	3	1	0	0	0	0	0	1	0	0	0	0	0	0	0	0	0	0	1	0	0	0	0								3	4	0	0	0	0	0	0	1	0	1	2	2	2
1	42	2	1	0
1	31	2	2	0
1	47	2	1	1	4	6	3	0	1	0	0	0	0	0	0	0	0	0	0	0	1	0	0	1	0	0	0	1	0	0	1	0	0	0	2	4		0	0	0	0	0	0	1	0	0
1	44	2	1	0
1	27	2	3	1	2	7	3	0	0	1	1	0	0	0	0	0	0	0	0	0	0	0	0	1	0	0	0	1	0	1	1	0	0	0	2	2	4	0	0	0	0	0	0	1	0	1	1	3	5
1	31	1	7	1	3	2	1	1	0	1	0	0	0	0	0	0	0	0	0	0	0	0	0	1	0	0	0	1	0	0	1	0	0	0	1	3	4	0	0	0	0	0	0	1	0	1	2	3	3
1	53	2	1	0
1	22	2	4	0
1	21	2	4	1	3	8	3	0	1	1	0	0	0	0	0	0	0	1	1	1	1	0	0	1	0	0	0	1	0	1	1	0	0	0	2	2	4	1	1	0	0	0	0	0	0	0
1	35	2	1	1	3	7	4	0	1	1	1	0	0	0	0	0	0	1	1	1	1	1	1	1	0	0	0	1	0	0	0	0	1	0	2	2	2	1	0	0	1	0	0	0	0	0
1	44	1	7	0
1	49	2	1	0
1	24	2	1	0
1	60	2	1	0
1	30	2	3	1	3	6	3	1	0	1	0	0	0	0	0	0	0	1	1	1	1	1	0	1	0	0	0	1	0	0	1	0	0	0	3	1	3	1	1	1	0	0	0	0	0	1	1	1	1
1	40	2	1	1	3	6	2	0	0	0	1	0	0	0	0	0	0	1	0	0	0	0	1	1	0	0	0	1	0	0	1	0	0	0	2	2	4	0	0	0	0	0	0	1	0	1	2	2	2
1	26	2	1	0
1	27	2	3	1	3	6	2	0	1	1	0	0	0	0	0	0	0	0	0	0	1	0	0	1	0	0	0	1	0	1	1	0	0	0	2	3	4	0	0	0	0	0	0	1	0	0
1	29	2	1	0
1	39	1	7	0
1	53	2	1	1	2	5	4	0	0	1	1	0	0	0	0	0	0	0	0	0	0	0	0	1	0	0	0	1	0	0	1	0	0	0	1	4		0	0	0	0	0	0	1	0	1	2	2	2
1	43	2	1	0
1	42	2	9	0
1	30	2	1	0
1	26	2	3	0
1	25	2	1	0
1	48	2	1	0
1	42	2	1	0
1	41	2	1	0
1	38	2	2	0
1	36	2	1	1	1	6	4	1	0	0	1	0	1	0	0	0	0	0	0	0	0	0	0	0	1	0	0	1	0	0	1	0	0	0	2	3	4	1	0	0	0	0	0	0	1	1	2	4	5
1	51	2	1	0
1	26	1	3	0
1	22	2	4	0
1	30	2	1	1	3	7	3	1	1	1	1	0	0	0	0	0	0	1	1	0	0	0	1	1	0	0	0	1	0	0	1	0	0	0	2	2	3	1	0	1	0	0	0	0	0	1	1	2	2
1	24	2	1	1	1	5	2	0	0	1	1	0	0	0	0	0	0	0	0	0	0	0	0	0	1	0	0	0								3	4	0	0	0	0	0	0	1	0	0
1	34	2	1	1	1	5	2	0	0	1	1	0	0	0	0	0	0	0	0	1	1	1	1	1	0	0	0	1	0	0	1	0	0	0	2	3	4	0	0	0	0	0	0	1	0	1	5	4	2
1	47	2	1	0
1	24	2	1	1	1	5	1	0	1	1	0	0	0	0	0	0	0	0	0	0	0	0	0	1	0	0	0	1	0	0	1	0	0	0	2	4		0	0	0	0	0	0	1	0	1	1	2	5
1	36	2	3	0
1	55	2	4	1	1	6	1	0	1	0	0	0	0	0	0	0	0	0	0	0	0	0	0	1	0	0	0	1	0	0	1	0	0	0	1	3	3	1	0	0	1	0	0	0	0	1	2	2	2
1	38	2	2	1	1	4	2	1	0	1	1	0	0	0	0	0	0	1	0	0	1	0	0	0	0	0	0	1	0	0	1	0	0	0	1	2	4	1	0	0	1	0	0	0	0	1	1	1	1
1	30	2	1	0
1	24	2	1	1	2	4	2	0	1	0	1	0	0	0	0	0	0	0	0	0	0	0	0	1	0	0	0	0								2	4	0	0	0	0	0	0	1	0	0
1	29	2	2	1	2	3	2	1	0	1	1	0	0	0	0	0	0	0	0	0	0	0	0	1	0	0	0	0								3	4	0	0	0	0	0	0	1	0	0
1	19	2	5	1	2	4	3	1	1	1	0	0	0	0	0	0	0	0	0	1	0	1	1	1	0	0	0	0								2	4	1	0	0	1	0	0	0	0	0
1	39	2	7	0
1	42	2	1	0
1	47	2	1	1	2	4	1	0	1	0	0	0	0	0	0	0	0	0	0	0	1	0	0	1	0	0	0	1	0	0	1	0	0	0	2	2	4	0	0	0	0	0	0	1	0	0
1	54	2	1	0
1	31	2	2	1	2	4	2	1	0	1	0	0	0	0	0	0	0	0	0	0	0	0	0	0	1	0	0	1	0	0	1	0	0	0	2	3	4	0	0	0	0	0	0	1	0	1	2	4	4
1	45	2	1	0
1	44	2	1	1	5	7	3	1	0	0	1	0	0	0	0	0	0	1	0	1	1	0	1	1	0	0	0	1	0	0	1	0	0	0	2	3	4	1	0	0	0	0	0	0	1	1	1	1	2
1	47	2	1	1	1	4	5	1	1	1	1	0	0	0	0	0	0	0	0	1	1	1	0	0	0	0	0	1	0	0	1	1	0	0	1	2	4	1	1	0	0	0	0	0	0	1	2	3	3
1	40	2	5	1	1	6	2	1	0	1	0	0	0	0	0	0	0	0	0	1	1	0	1	0	0	0	0	1	0	0	1	0	0	0	1	3	4	0	0	0	0	0	0	1	0	1	2	5	5
1	27	2	3	1	3	6	4	0	0	1	0	0	0	0	0	0	0	1	0	0	0	1	0	1	0	0	0	1	0	0	0	1	0	0	3	2	4	0	0	0	0	0	0	1	0	1	1	1	3
1	57	2	1	1	1	8	2	1	1	1	0	0	0	0	0	0	0	1	1	1	0	0	1	1	0	0	0	0								2	4	0	0	0	0	0	0	1	0	1	2	3	2
1	50	2	1	0
1	24	2	3	1	2	3	2	0	0	1	0	0	0	0	0	0	0	1	0	1	1	1	1	1	0	0	0	1	0	0	1	0	1	0	2	3	3	1	0	1	1	0	0	0	0	1	2	2	2
1	28	1	2	1	6	3	4	0	1	0	0	0	0	0	0	0	1	0	0	0	0	0	0	1	0	0	0	0								4		0	0	0	0	0	0	1	0	0
1	27	2	1	0
1	53	2	1	0
1	25	2	3	1	1	5	2	0	0	1	1	0	0	0	0	0	0	0	0	1	0	0	0	1	0	0	0	1	0	0	1	1	0	0	2	2	3	1	0	1	0	0	0	0	0	1	2	2	3
1	31	2	1	1	1	8	2	1	0	1	1	1	0	0	0	0	0	0	0	0	0	0	0	1	0	0	0	1	0	0	1	1	0	0	2	3	4	1	0	0	1	0	0	0	0	1	1	2	2
1	21	2	4	0
1	28	2	1	0
1	41	1	7	1	3	1	2	0	0	1	0	0	0	0	0	0	0	0	0	0	0	0	0	0	1	0	0	0								4		0	0	0	0	0	0	1	0	0
1	37	1	7	0
1	37	2	7	0
1	38	2	7	0
1	27	2	3	1	1	4	1	0	1	1	0	0	0	0	0	0	0	0	0	0	0	0	0	0	1	0	0	1	0	0	1	0	0	0	1	3	4	0	0	0	0	0	0	1	0	0
1	24	2	7	1	1	8	5	0	1	1	0	0	0	0	0	0	0	0	0	0	0	0	0	1	0	0	0	1	0	0	1	0	0	0	2	2	4	1	0	0	0	0	0	0	1	1	1	1	1
1	23	2	4	0
1	28	2	4	0
1	23	2	1	0
1	23	2	1	1	3	3	2	0	1	1	1	0	0	0	0	0	0	1	0	0	0	0	0	1	0	0	0	0								4		0	0	0	0	0	0	1	0	1	1	1	1
1	39	2	1	0
1	24	2	1	0
1	47	2	9	0
1	51	2	1	1	2	5	2	1	1	0	1	0	0	0	0	0	0	0	0	0	0	0	0	0	1	0	0	1	0	0	1	0	0	0	1	4		0	0	0	0	0	0	1	0	0
1	28	2	1	0
1	40	2	1	1	3	4	1	0	1	0	1	1	0	0	0	0	0	1	0	0	1	0	0	1	0	0	0	1	0	0	1	1	0	0	2	4		1	0	0	0	0	0	0	1	1	3	4	4
1	48	1	5	0
1	33	1	7	0
1	22	2	5	0
1	23	2	1	0
1	46	1	7	0
1	36	2	9	1	1	5	2	0	1	1	0	0	0	0	0	0	0	0	0	0	0	0	0	0	1	0	0	1	0	0	1	0	0	0	2	4		0	0	0	0	0	0	1	0	1	1	1	1
1	40	2	1	1	3	3	1	0	1	0	1	0	0	0	0	0	0	0	0	0	0	0	0	0	1	0	0	0								3	4	0	0	0	0	0	0	1	0	0
1	22	2	1	1	2	3	3	0	0	1	0	0	0	0	0	0	0	0	0	0	0	0	0	0	1	0	0	1	0	0	1	0	0	0	1	2	4	0	0	0	0	0	0	1	0	1	1	1	1
1	24	2	1	0
1	24	2	1	0
1	50	2	1	1	3	9	5	0	1	1	1	0	0	0	0	0	0	1	0	1	0	0	1	1	0	0	0	1	0	0	1	0	1	0	3	3	4	0	0	0	0	0	0	1	0	0
1	22	2	4	0
1	50	2	1	1	3	6	2	0	0	0	1	0	0	0	1	0	0	0	0	0	0	0	1	0	0	0	1	1	0	0	1	0	0	0	1	2	4	1	0	0	0	0	0	0	1	0
1	44	2	1	0
1	47	1	7	0
1	36	1	7	0
1	29	2	2	0
1	49	1	7	0
1	54	2	1	1	2	3	2	0	1	1	0	0	0	0	0	0	0	0	0	0	0	0	0	1	0	0	0	0								4		0	0	0	0	0	0	1	0	0
1	40	2	7	0
1	46	1	7	0
1	22	2	5	0
1	58	2	1	1	2	5	2	0	0	0	0	0	0	0	0	1	0	0	0	0	0	0	0	1	0	0	0	1	0	0	1	0	0	0	2	4		0	0	0	0	0	0	1	0	1	1	2	1
1	26	2	3	1	2	5	2	0	0	1	0	0	0	0	0	0	0	1	0	0	0	1	0	1	0	0	0	1	0	1	1	0	0	0	1	4		0	0	0	0	0	0	1	0	0
1	34	2	2	0
1	53	2	1	0
1	34	2	7	0
1	30	2	1	0
1	25	2	1	1	1	3	1	0	0	0	1	0	0	0	0	0	0	0	0	0	0	0	0	1	0	0	0	0								4		0	0	0	0	0	0	1	0	0
1	39	2	4	0
1	42	1	7	0
1	33	2	2	0
1	42	2	1	1	5	8	5	0	1	1	0	1	0	0	0	0	0	1	0	1	1	1	0	1	0	0	0	1	0	0	0	1	1	0	3	2	3	1	1	0	0	0	0	0	0	1	1	1	1
1	55	2	1	0
1	46	2	1	0
1	47	2	1	0
1	50	2	1	1	2	3	2	0	1	1	0	0	0	0	0	0	0	0	0	1	1	1	0	0	0	0	0	1	0	0	1	0	0	0	2	3	4	1	1	0	0	0	0	0	0	1	1	3	2
1	40	1	7	0
1	58	2	1	1	1	8	4	0	0	0	0	0	0	0	0	0	1	0	0	0	1	1	0	1	0	0	0	1	0	0	1	1	0	0	3	3	4	1	1	0	0	0	0	0	0	0
1	22	2	4	1	1	6	2	0	1	1	0	0	0	0	0	0	0	0	0	0	0	0	0	1	0	0	0	1	0	0	1	0	0	0	2	3	4	0	0	0	0	0	0	1	0	0
1	24	2	4	1	1	4	3	1	0	1	0	0	0	0	0	0	0	1	0	0	1	0	0	1	0	0	0	1	0	0	1	0	0	0	2	1	4	1	1	0	0	0	0	0	0	1	2	2	3
1	26	1	3	1	2	4	2	0	1	1	0	0	0	0	0	0	0	0	0	0	0	0	0	0	1	0	0	1	0	0	1	0	0	0	1	4		0	0	0	0	0	0	1	0	1	2	3	3
1	49	2	1	1	3	3	1	1	1	0	1	0	0	0	0	0	0	1	0	1	1	0	0	1	0	0	0	1	0	0	1	0	0	0	2	2	4	0	0	0	0	0	0	1	0	1	1	2	2
1	44	2	1	0
1	23	2	5	0
1	42	1	7	0
1	39	1	7	0
1	47	1	7	0
1	33	2	7	0
1	22	1	5	0
1	33	2	7	0
1	47	2	1	0
1	47	2	1	0
1	30	2	1	1	1	5	3	1	0	1	0	0	0	0	0	0	0	0	0	0	0	0	0	1	0	0	0	1	0	0	1	0	0	0	2	2	4	1	0	0	1	0	0	0	0	1	1	1	1
1	29	2	1	1	3	6	3	0	0	0	1	0	0	0	0	0	0	0	0	0	1	0	1	0	0	0	0	1	0	0	1	0	0	0	2	3	4	0	0	0	0	0	0	1	0	0
1	42	2	1	0
1	49	1	2	0
1	32	2	2	0
1	28	2	3	0
1	28	2	3	1	2	5	2	1	0	0	1	0	0	0	0	0	0	0	0	0	0	0	0	1	0	0	0	1	0	0	1	0	0	0	2	3	4	0	0	0	0	0	0	1	0	0
1	33	2	2	1	2	7	2	1	1	1	0	0	0	0	0	0	0	1	1	0	0	0	0	0	0	0	0	1	0	1	1	0	0	0	2	4		0	0	0	0	0	0	1	0	0
1	53	2	2	0
1	28	2	3	1	2	4	2	0	0	1	0	0	0	0	0	0	0	0	0	0	0	0	0	0	1	0	0	0								3	4	0	0	0	0	0	0	1	0	1	1	1	1
1	41	2	2	0
1	44	2	2	1	3	7	2	1	0	1	0	0	0	0	0	0	0	1	0	1	0	0	0	1	0	0	0	1	0	0	0	1	0	0	2	3	4	0	0	0	0	0	0	1	0	1	1	3	2
1	39	2	1	0
1	27	2	3	0
1	26	1	3	0
1	23	2	1	1	3	6	1	1	1	0	0	0	0	0	0	0	0	0	0	0	0	0	0	1	0	0	0	1	0	0	1	0	0	0	1	3	4	0	0	0	0	0	0	1	0	1	1	1	1
1	55	2	2	0
1	29	2	3	1	3	6	4	0	0	1	1	0	0	0	0	0	0	1	1	1	1	1	0	0	0	0	0	1	0	0	1	1	0	0	2	2	4	0	0	0	0	0	0	1	0	0
1	27	2	6	0
1	40	2	6	0
1	45	2	2	1	1	5	2	1	1	1	0	0	0	0	0	0	0	0	0	0	0	0	0	1	0	0	0	0								2	4	0	0	0	0	0	0	1	0	1	1	2	1
1	31	2	9	1	1	3	2	0	0	1	1	0	0	0	0	0	0	0	0	1	0	0	0	0	0	0	0	0								3	4	0	0	0	0	0	0	1	0	1	2	3	3
1	34	2	2	0
1	25	2	3	1	4	5	3	0	0	1	1	0	0	0	0	0	0	0	0	1	1	1	0	1	0	0	0	1	0	0	0	1	1	0	2	3	4	1	1	0	1	1	0	0	0	1	5	2	2
1	35	2	1	0
1	28	1	3	1	1	3	2	1	1	1	1	0	0	0	0	0	0	0	0	0	0	0	0	0	1	0	0	1	0	0	1	0	0	0	1	4		0	0	0	0	0	0	1	0	0
1	59	2	1	0
1	28	1	3	1	1	7	2	0	0	1	1	0	0	0	0	0	0	0	0	0	0	0	0	0	1	0	0	1	0	1	1	0	0	0	1	4		0	0	0	0	0	0	1	0	0
1	24	2	1	1	3	4	2	1	1	1	0	0	0	0	0	0	0	0	0	1	0	0	0	0	0	0	0	1	0	1	1	0	0	0	2	4		0	0	0	0	0	0	1	0	1	2	2	3
1	44	2	1	0
1	36	2	2	1	3	7	2	0	0	1	0	0	1	0	0	0	0	0	0	0	0	0	0	1	0	0	0	1	1	1	0	0	0	0	2	2	4	0	0	0	0	0	0	1	0	1	1	1	2
1	28	2	3	0
1	44	2	2	1	2	4	3	0	0	1	0	0	0	0	0	0	0	0	0	0	0	0	0	0	1	0	0	1	0	0	1	0	0	0	1	4		0	0	0	0	0	0	1	0	0
1	30	2	2	1	1	7	2	1	0	1	1	0	0	0	0	0	0	1	0	1	1	1	1	0	0	0	0	1	0	0	0	0	1	0	1	3	4	1	0	1	0	0	0	0	0	0
1	43	2	2	0
1	32	2	2	1	1	7	2	0	0	1	1	0	0	0	0	0	0	0	0	0	0	0	0	1	0	0	0	1	0	0	1	0	0	0	2	3	4	0	0	0	0	0	0	1	0	1	1	1	1
1	53	1	2	0
1	35	2	2	0
1	29	2	1	0
1	36	2	2	0
1	33	2	2	1	1	5	2	0	0	0	1	0	0	0	0	0	0	0	0	0	0	0	0	0	1	0	0	0								4		1	0	0	0	0	0	0	0	1	1	1	2
1	28	2	3	0
1	30	2	2	0
1	29	2	2	0
1	46	2	2	0
1	47	2	1	0
1	32	2	2	1	2	4	2	0	0	1	1	0	0	0	0	0	0	1	0	1	1	0	0	1	0	0	0	1	0	0	1	0	0	0	2	3	4	0	0	0	0	0	0	1	0	1	1	1	1
1	37	2	1	1	1	8	2	0	0	1	0	0	0	0	0	0	0	1	0	1	0	0	0	1	0	0	0	1	0	0	1	0	0	0	2	3	4	0	0	0	0	0	0	1	0	1	1	1	1
1	51	2	2	1	1	5	1	1	0	1	1	0	0	0	0	0	0	0	0	0	0	0	0	1	0	0	0	1	0	0	1	0	0	0	2	3	4	0	0	0	0	0	0	1	0	1	2	1	2
1	34	2	2	0
1	25	1	1	0
1	26	2	3	1	2	4	2	0	0	1	0	0	1	0	0	0	0	0	0	0	0	0	0	0	1	0	0	0								3	4	0	0	0	0	0	0	1	0	1	3	2	3
1	32	2	2	1	2	5	2	0	0	1	0	0	0	0	0	0	0	0	0	0	1	0	0	0	0	0	0	1	0	0	1	0	0	0	2	2	4	0	0	0	0	0	0	1	0	1	2	2	2
1	28	2	3	0
1	49	2	9	0
1	54	2	2	0
1	57	2	9	1	3	6	5	1	0	1	1	0	0	0	0	0	0	1	0	1	1	1	0	0	0	0	0	1	0	0	1	0	0	0	3	3	4	0	0	0	0	0	0	1	0	1	1	2	2
1	45	2	1	1	2	5	2	0	0	0	1	0	0	0	0	0	0	0	0	0	0	0	0	1	0	0	0	1	0	0	1	0	0	0	1	4		0	0	0	0	0	0	1	0	1	1	2	2
1	46	2	2	1	2	6	3	0	0	1	1	0	0	0	0	0	0	1	0	1	1	0	0	0	0	0	0	1	0	0	0	1	1	0	2	3	3	1	0	1	0	0	0	0	0	1	1	3	2
1	45	2	2	0
1	27	2	3	1	2	5	1	0	1	1	0	0	0	0	0	0	0	0	0	1	1	0	0	1	0	0	0	1	0	0	1	0	0	0	1	3	4	0	0	0	0	0	0	1	0	1	1	1	1
1	43	2	1	1	3	6	2	0	0	1	1	0	0	0	0	0	0	0	0	0	1	1	0	1	0	0	0	1	0	0	0	1	0	0	2	2	4	0	0	0	0	0	0	1	0	0
1	27	2	1	1	1	5	3	0	1	1	0	0	0	0	0	0	0	0	0	0	0	0	0	1	0	0	0	1	0	0	1	1	0	0	2	3	4	0	0	0	0	0	0	1	0	1	5	3	3
1	28	2	1	0
1	27	2	1	0
1	22	2	1	1	4	6	2	1	1	1	0	0	0	0	0	0	0	0	0	1	0	0	0	1	0	0	0	1	0	0	1	0	0	0	2	4		0	0	0	0	0	0	1	0	1	2	1	3
1	53	2	1	0
1	35	2	2	0
1	52	2	7	1	1	6	1	1	0	1	0	0	0	0	0	0	0	0	0	0	1	0	0	0	0	0	0	1	0	0	1	0	0	0	1	1	4	0	0	0	0	0	0	1	0	0
1	32	2	1	1	1	5	2	0	0	1	0	0	0	0	0	0	0	0	0	0	0	0	0	0	1	0	0	1	0	0	1	0	0	0	1	4		0	0	0	0	0	0	1	0	1	1	2	2
1	27	2	3	1	2	4	1	1	0	1	1	0	0	0	0	0	0	0	0	1	1	0	0	1	0	0	0	1	0	1	1	0	0	0	1	3	4	0	0	0	0	0	0	1	0	1	1	1	1
1	39	2	2	0
1	37	2	2	1	2	6	2	0	0	0	1	0	0	0	0	0	0	1	0	0	0	0	0	1	0	0	0	1	0	0	1	0	0	0	2	2	4	0	0	0	0	0	0	1	0	0
1	35	2	1	0
1	26	2	1	1	2	3	2	0	0	1	1	0	0	0	0	0	0	0	0	0	0	0	0	1	0	0	0	0								4		0	0	0	0	0	0	1	0	1	1	2	2
1	50	2	2	1	1	4	3	0	1	1	0	0	0	0	0	0	0	1	0	0	0	0	0	0	0	0	0	1	0	0	1	0	0	0	2	3	4	1	1	0	0	0	0	0	0	1	1	4	5
1	48	2	2	0
1	56	1	2	1	1	7	2	0	1	1	0	0	1	0	0	0	0	0	0	0	0	0	0	1	0	0	0	1	0	0	1	0	0	0	2	3	4	0	0	0	0	0	0	1	0	1	1	2	2
1	27	2	3	0
1	39	2	2	0
1	46	2	2	1	2	4	3	1	1	1	1	0	0	0	0	0	0	0	0	0	0	0	0	1	0	0	0	0								3	4	0	0	0	0	0	0	1	0	1	1	2	3
1	28	2	3	1	2	5	2	0	1	1	1	0	0	0	0	0	0	0	0	0	0	0	0	0	0	0	1	1	0	0	1	0	0	0	2	3	4	0	0	0	0	0	0	1	0	0
1	32	2	2	0
1	32	2	2	1	2	3	4	0	1	0	0	0	0	0	0	0	0	0	0	0	0	0	0	0	1	0	0	1	0	0	1	0	0	0	2	3	4	0	0	0	0	0	0	1	0	0
1	30	2	2	0
1	47	2	2	1	2	5	3	0	1	0	1	0	0	0	0	0	0	0	0	0	0	0	0	1	0	0	0	1	0	0	1	0	0	0	2	4		0	0	0	0	0	0	1	0	1	1	2	1
1	63	2	1	0
1	50	2	6	0
1	57	1	2	0
1	44	2	2	0
1	43	2	6	0
1	27	2	1	0
1	47	1	2	0
1	39	1	2	0
1	58	2	6	0
1	47	2	1	0
1	54	2	2	0
1	46	2	1	0
1	52	2	6	1	2	7	5	0	1	1	1	0	0	0	0	0	0	1	1	0	1	1	1	1	0	0	0	1	0	0	1	0	0	0	2	3	4	0	0	0	0	0	0	1	0	0
1	37	2	1	0
1	30	2	2	0
1	37	2	2	0
1	25	1	3	1	1	4	2	1	1	0	0	0	0	0	0	0	0	0	0	0	0	0	0	0	1	0	0	0								2	4	0	0	0	0	0	0	1	0	1	2	2	2
1	54	2	2	0
1	39	2	1	1	3	8	2	0	1	1	0	0	0	0	0	0	0	0	0	0	0	0	1	1	0	0	0	1	0	0	1	0	0	0	1	3	4	0	0	0	0	0	0	1	0	1	2	1	1
1	53	2	2	0
1	28	2	2	0
1	42	2	2	1	2	4	3	0	0	1	1	0	0	0	0	0	0	0	0	0	0	0	0	0	1	0	0	1	0	0	1	0	0	0	1	3	4	0	0	0	0	0	0	1	0	1	2	2	2
1	47	2	1	0
1	49	2	1	0
1	37	2	2	1	2	6	4	1	0	1	0	0	0	0	0	0	0	0	0	0	1	0	0	1	0	0	0	1	0	0	1	0	0	0	2	2	4	1	1	0	0	0	0	0	0	1	5	1	2
1	51	2	6	1	1	6	2	0	0	1	1	0	0	0	0	0	0	0	0	1	1	0	1	1	0	0	0	1	1	1	1	0	0	0	1	3	4	0	0	0	0	0	0	1	0	1	2	2	3
1	28	2	2	1	2	6	2	1	0	1	1	0	0	0	0	0	0	0	0	1	1	0	1	0	0	0	0	1	0	0	1	0	0	0	2	3	4	0	0	0	0	0	0	1	0	0
1	58	2	1	0
1	24	2	1	1	2	5	2	0	0	1	0	0	0	0	0	0	0	0	0	1	1	1	1	0	0	0	0	1	0	0	1	0	1	0	2	2	4	1	0	1	1	0	0	0	0	1	1	2	1
1	31	2	1	0
1	45	2	1	0
1	48	1	2	0
1	30	2	2	0
1	43	2	2	0
1	42	2	9	0
1	28	1	9	1	3	5	4	0	1	1	0	0	0	0	0	0	0	0	0	0	0	0	0	0	1	0	0	1	0	1	1	0	0	0	1	4		0	0	0	0	0	0	1	0	0
1	32	2	2	1	3	5	2	0	1	1	0	0	0	0	0	0	0	0	0	0	0	0	0	0	1	0	0	1	0	0	1	0	0	0	2	3	4	0	0	0	0	0	0	1	0	1	5	4	2
1	28	1	3	0
1	25	2	3	0
1	46	2	9	0
1	54	2	2	0
1	30	2	1	1	6	8	3	1	1	1	1	1	1	0	0	0	0	1	0	1	0	0	0	1	0	0	0	1	0	0	1	0	0	0	2	2	4	0	0	0	0	0	0	1	0	1	1	1	1
1	54	2	2	0
1	43	2	2	1	2	6	2	0	0	1	0	0	0	0	0	0	0	1	0	0	0	0	1	0	0	0	0	1	0	0	1	0	0	0	2	3	4	0	0	0	0	0	0	1	0	0
1	40	2	2	0
1	40	2	2	0
1	27	1	3	1	2	4	1	0	0	1	1	0	0	0	0	0	0	1	0	0	1	0	0	0	0	0	0	1	0	0	1	0	0	0	1	3	4	0	0	0	0	0	0	1	0	1	1	2	2
1	30	2	2	0
1	45	2	2	1	2	6	3	1	1	1	1	0	0	0	0	0	0	1	1	1	1	1	1	1	0	0	0	1	0	0	1	0	1	0	3	2	3	1	0	1	0	0	0	0	0	1	1	2	1
1	30	1	6	0
1	59	2	2	1	1	4	3	0	0	1	0	0	0	0	0	0	0	0	0	0	0	0	0	0	1	0	0	0								3	4	0	0	0	0	0	0	1	0	1	1	2	1
1	32	2	1	0
1	24	2	1	1	3	3	2	0	1	1	0	0	0	0	0	0	0	0	0	1	1	0	0	1	0	0	0	0								3	4	0	0	0	0	0	0	1	0	0
1	39	2	2	0
1	25	2	9	1	2	7	3	0	1	1	1	0	0	0	0	0	0	0	0	0	0	0	0	1	0	0	0	0								3	4	0	0	0	0	0	0	1	0	1	2	1	2
1	44	2	9	0
1	28	1	3	0
1	44	2	2	1	1	9	3	1	0	0	1	0	1	0	0	0	0	1	1	1	1	1	1	0	0	0	1	1	0	1	0	0	1	1	2	1	3	1	0	1	0	0	0	0	0	1	1	3	3
1	59	2	1	1	4	3	2	0	0	1	0	0	1	0	0	0	0	0	0	0	0	0	0	0	1	0	0	1	0	0	1	0	0	0	2	3	4	1	0	0	1	0	0	0	0	1	1	1	3
1	34	2	2	1	2	7	4	0	1	1	1	0	0	0	0	0	0	1	0	1	1	0	0	1	0	0	0	1	0	0	1	1	0	0	3	3	4	0	0	0	0	0	0	1	0	1	1	1	2
1	38	2	6	1	1	4	4	1	1	1	0	0	0	0	0	0	0	0	0	1	1	0	0	1	0	0	0	0								2	4	1	1	0	0	0	0	0	0	1	1	1	1
1	43	2	6	1	1	2	1	0	1	1	0	0	0	0	0	0	0	0	0	0	0	0	0	0	1	0	0	0								4		0	0	0	0	0	0	1	0	0
1	28	1	2	0
1	47	2	6	0
1	31	2	6	0
1	57	1	2	1	2	5	3	0	1	1	0	0	0	0	0	0	0	1	0	0	0	0	0	0	0	0	0	1	0	0	0	0	1	0	1	1	4	0	0	0	0	0	0	1	0	1	5	5	5
1	49	2	2	0
1	46	2	1	1	3	4	3	0	1	1	1	0	0	0	0	0	0	1	0	0	0	0	0	1	0	0	0	1	1	0	1	1	0	0	2	3	4	0	0	0	0	0	0	1	0	1	1	4	1
1	27	2	3	0
1	52	2	2	0
1	25	2	3	1	4	7	2	0	0	1	0	0	0	0	0	0	0	1	0	1	1	1	0	1	0	0	0	1	0	0	1	0	0	0	2	3	3	1	0	0	0	0	0	0	0	0
1	46	2	2	1	3	6	2	1	0	0	0	0	0	0	0	0	0	0	0	1	0	0	0	0	0	0	0	1	0	1	1	1	0	0	2	3	4	0	0	0	0	0	0	1	0	1	1	2	2
1	50	2	2	1	1	6	2	0	0	1	0	0	0	0	0	0	0	0	0	1	1	0	0	1	0	0	0	1	0	0	0	0	1	0	1	3	4	1	1	0	0	0	0	0	0	1	2	1	3
1	38	2	9	0
1	53	2	6	0
1	29	2	1	1	1	6	2	1	0	1	1	0	0	0	0	0	0	1	0	1	0	1	1	1	0	0	0	1	0	1	1	0	0	0	1	3	4	0	0	0	0	0	0	1	0	1	2	4	5
1	39	2	9	1	2	7	2	0	0	1	0	0	0	0	0	0	0	0	0	0	0	0	0	1	0	0	0	1	0	0	1	0	0	0	2	4		0	0	0	0	0	0	1	0	1	2	2	2
1	26	2	3	0
1	34	2	2	1	1	6	3	0	1	0	1	0	0	0	0	0	0	1	0	0	0	0	0	0	0	0	0	1	0	1	1	0	0	0	2	2	4	1	1	0	0	0	0	0	0	1	1	1	1
1	45	2	2	1	2	5	4	0	0	1	0	0	0	0	0	0	0	0	0	0	0	0	0	0	1	0	0	1	0	0	1	1	0	0	2	4		1	0	0	1	0	0	0	0	0
1	20	1	4	0
1	27	2	3	1	2	3	2	0	1	1	0	0	0	0	0	0	0	1	0	0	1	0	0	1	0	0	0	1	0	0	1	0	0	0	1	4		0	0	0	0	0	0	1	0	1	2	2	3
1	28	2	1	1	4	4	2	1	0	0	1	0	0	0	0	0	0	0	0	0	0	0	1	1	0	0	0	1	0	0	1	0	0	0	1	3	4	0	0	0	0	0	0	1	0	0
1	54	2	1	0
1	30	2	1	0
1	31	2	6	0
1	54	2	2	0
1	37	2	2	0
1	27	2	6	1	3	8	3	0	1	1	1	0	0	0	0	0	0	1	0	1	1	0	0	1	0	0	0	1	0	0	1	1	0	0	2	3	4	1	1	0	0	0	0	0	0	0
1	50	2	2	0
1	36	2	1	0
1	46	2	1	0
1	49	2	1	0
1	34	2	2	1	2	7	4	0	0	1	0	0	0	0	0	0	0	0	0	1	0	0	0	1	0	0	0	1	0	0	1	0	0	0	1	2	4	0	0	0	0	0	0	1	0	0
1	35	1	2	1	4	6	3	0	0	0	0	0	0	0	0	0	1	0	1	1	0	0	0	0	0	0	0	1	0	0	0	0	1	0	2	2	4	1	1	0	0	0	0	0	0	1	2	2	2
1	44	1	7	1	3	4	1	0	0	0	1	0	0	0	0	0	0	0	0	0	0	0	0	0	1	0	0	1	0	0	1	0	0	0	2	3	4	0	0	0	0	0	0	1	0	0
1	30	2	6	1	3	7	5	1	0	1	0	0	0	0	1	0	0	1	0	1	0	0	1	1	0	0	0	1	0	0	1	1	0	0	3	2	3	1	0	0	1	0	0	0	0	0
1	48	2	1	0
1	33	2	2	0
1	38	2	2	1	3	5	3	0	0	0	0	0	0	1	0	0	0	1	0	1	1	1	0	1	0	0	0	1	0	0	1	0	1	0	2	2	4	1	1	0	1	0	0	0	0	1	1	1	1
1	45	2	2	0
1	48	1	6	0
1	32	2	3	0
1	25	2	1	1	2	4	2	0	0	1	0	0	0	0	0	0	0	0	0	1	1	0	0	1	0	0	0	1	0	0	1	0	0	0	2	3	4	0	0	0	0	0	0	1	0	0
1	31	2	1	1	4	6	2	0	1	1	1	0	0	0	0	0	0	0	0	1	1	1	0	1	0	0	0	1	0	0	1	1	0	0	2	3	4	0	0	0	0	0	0	1	0	1	1	1	1
1	48	2	2	1	3	6	2	1	0	0	0	0	0	0	1	0	0	0	0	0	1	0	0	1	0	0	0	1	0	0	1	0	0	0	2	3	4	0	0	0	0	0	0	1	0	0
1	51	2	2	1	2	4	2	0	1	1	1	0	0	0	0	0	0	0	0	0	0	0	0	1	0	0	0	1	0	0	1	0	0	0	1	3	4	0	0	0	0	0	0	1	0	0
1	38	2	1	0
1	38	2	2	0
1	26	2	6	1	1	3	2	0	1	0	0	0	0	0	0	0	0	0	0	0	0	0	0	1	0	0	1	1	0	0	1	0	0	0	1	2	4	0	0	0	0	0	0	1	0	1	1	1	1
1	50	2	2	0
1	35	2	6	1	1	5	5	0	0	1	0	0	0	0	0	0	0	1	0	1	0	0	1	0	0	0	0	1	0	0	0	0	1	0	1	2	4	1	0	1	0	0	0	0	0	1	1	1	2
1	46	2	2	0
1	44	2	1	1	1	3	3	0	0	1	1	0	0	0	0	0	0	1	0	0	0	0	0	1	0	0	0	1	0	0	1	0	0	0	2	3	4	0	0	0	0	0	0	1	0	0
1	43	2	2	0
1	66	2	2	0
1	42	2	1	1	1	3	2	1	0	0	0	0	0	0	0	0	0	0	0	0	0	0	0	0	1	0	0	1	0	0	0	1	0	0	1	4		0	0	0	0	0	0	1	0	1	2	2	2
1	45	2	1	0
1	43	2	6	0
1	31	2	2	1	3	7	3	1	0	1	1	0	0	0	0	0	0	0	0	0	0	0	0	1	0	0	0	1	0	0	1	0	0	0	2	2	4	1	0	0	1	0	0	0	0	0
1	59	2	2	1	1	6	2	0	0	1	0	0	0	0	0	0	0	1	0	1	1	0	0	1	0	0	0	1	0	0	0	1	0	0	2	3	4	0	0	0	0	0	0	1	0	1	2	2	2
1	50	2	2	0
1	36	2	2	0
1	43	2	6	0
1	26	2	6	0
1	33	2	1	1	1	8	3	0	0	1	1	0	0	0	0	0	0	0	0	1	0	0	0	0	0	0	0	1	0	0	1	0	0	0	2	3	4	0	0	0	0	0	0	1	0	1	2	2	2
1	34	2	9	1	4	3	3	0	1	0	0	0	0	0	0	0	0	0	0	0	0	0	1	0	0	0	0	1	0	0	1	0	0	0	2	4		0	0	0	0	0	0	1	0	1	1	2	1
1	33	2	7	0
1	53	2	2	1	1	5	2	0	1	1	1	0	0	0	0	0	0	0	0	0	0	0	0	0	1	0	0	1	0	0	1	0	0	0	1	4		0	0	0	0	0	0	1	0	1	2	3	3
1	30	2	2	1	2	5	2	0	0	1	0	0	0	0	0	0	0	1	1	0	0	0	0	1	0	0	0	1	0	0	1	1	0	0	2	2	4	0	0	0	0	0	0	1	0	0
1	42	2	1	0
1	47	2	2	0
1	34	2	2	1	1	5	2	1	0	0	1	0	0	0	0	0	0	0	0	1	0	0	0	1	0	0	0	1	0	0	1	1	0	0	2	3	4	1	1	0	0	0	0	0	0	1	1	3	2
1	28	2	3	1	1	5	2	0	0	1	1	0	0	0	0	0	0	0	0	0	0	0	0	1	0	0	0	1	1	0	1	0	0	0	2	2	4	0	0	0	0	0	0	1	0	1	2	2	3
1	30	1	2	0
1	35	2	2	0
1	56	2	2	0
1	42	2	1	0
1	36	2	2	0
1	44	2	6	0
1	47	2	6	0
1	30	2	2	1	2	8	2	0	0	1	0	0	0	0	0	0	0	1	0	0	1	0	0	1	0	0	0	1	0	0	1	0	0	0	1	2	4	0	0	0	0	0	0	1	0	0
1	27	2	3	1	3	6	2	0	1	1	0	0	0	0	0	0	0	1	0	1	1	1	0	0	0	0	0	1	0	0	1	0	0	0	2	3	4	0	0	0	0	0	0	1	0	0
1	45	2	2	1	3	6	4	1	1	1	0	0	0	0	0	0	0	1	0	0	0	0	0	1	0	0	0	1	0	0	1	1	0	0	2	2	4	0	0	0	0	0	0	1	0	1	3	3	3
1	45	2	9	0
1	34	2	2	1	1	3	1	0	0	0	0	0	0	0	0	0	1	0	0	1	1	0	0	0	0	0	0	1	0	0	1	0	0	0	1	3	4	0	0	0	0	0	0	1	0	0
1	28	2	1	0
1	25	2	1	0
1	36	2	6	0
1	40	2	2	1	1	4	2	1	0	1	1	0	0	0	0	0	0	0	0	0	0	0	0	0	1	0	0	1	0	0	1	0	0	0	1	4		0	0	0	0	0	0	1	0	0
1	37	2	9	1	3	5	2	0	1	0	1	1	1	0	0	0	0	1	0	0	0	0	0	1	0	0	0	1	0	1	0	0	0	0	2	3	4	0	0	0	0	0	0	1	0	1	2	1	2
1	34	2	2	0
1	27	2	1	0
1	36	2	4	0
1	47	2	6	1	1	7	2	1	1	1	1	0	0	0	0	0	0	1	1	1	0	1	0	0	0	0	0	1	0	0	0	1	1	0	2	3	4	0	0	0	0	0	0	1	0	1	1	1	1
1	28	2	3	0
1	34	2	2	1	2	4	2	0	1	0	0	0	0	0	0	0	0	0	0	0	0	0	0	0	1	0	0	0								4		0	0	0	0	0	0	1	0	1	1	1	2
1	56	1	2	0
1	46	2	2	0
1	38	2	1	1	4	3	2	1	1	0	1	0	0	0	0	0	0	0	0	1	1	1	0	0	0	0	0	1	0	0	1	1	0	0	2	2	4	0	0	0	0	0	0	1	0	1	1	1	2
1	28	2	3	1	1	4	2	0	1	1	0	0	0	0	0	0	0	0	0	0	0	0	0	0	1	0	0	1	0	1	1	0	0	0	1	3	4	0	0	0	0	0	0	1	0	0
1	44	2	1	1	1	3	1	0	1	0	1	0	0	0	0	0	0	0	0	0	0	0	0	1	0	0	0	0								4		0	0	0	0	0	0	1	0	1	2	2	2
1	48	1	2	0
1	49	2	2	1	1	7	5	1	0	0	0	0	0	1	0	0	0	0	0	1	0	0	1	0	0	0	0	1	0	0	0	1	0	0	2	2	4	0	0	0	0	0	0	1	0	0
1	26	2	2	0
1	32	1	2	0
1	29	2	1	1	1	6	1	0	0	1	1	0	0	0	0	0	0	0	0	0	0	0	0	1	0	0	0	1	0	0	1	0	0	0	1	2	4	0	0	0	0	0	0	1	0	0
1	29	2	3	1	2	5	5	0	1	1	1	0	0	0	0	0	0	0	0	0	0	0	0	1	0	0	0	1	0	0	1	0	0	0	1	3	4	0	0	0	0	0	0	1	0	0
1	46	2	2	1	3	4	3	1	1	0	0	0	0	0	0	0	0	0	0	0	1	0	0	0	0	0	0	1	0	0	1	0	0	0	2	3	4	0	0	0	0	0	0	1	0	0
1	58	2	1	1	4	4	2	1	1	1	0	0	0	0	0	0	0	1	0	1	0	1	0	1	0	0	0	1	1	1	1	0	0	0	2	3	4	0	0	0	0	0	0	1	0	0
1	30	2	9	0
1	54	2	1	0
1	50	2	2	0
1	28	2	3	0
1	37	1	2	0
1	57	2	2	0
1	55	2	2	0
1	64	2	2	1	3	5	4	0	0	0	0	0	0	1	0	0	0	0	0	1	0	1	0	1	0	0	0	1	0	0	1	0	0	0	2	2	4	0	0	0	0	0	0	1	0	0
1	45	2	2	0
1	28	2	3	1	1	4	2	0	0	0	1	0	0	0	0	0	0	0	0	0	0	0	0	0	1	0	0	1	0	0	1	0	0	0	1	4		0	0	0	0	0	0	1	0	1	1	1	3
1	36	2	2	1	3	8	3	0	0	0	1	0	0	0	0	0	0	0	0	0	0	0	0	1	0	0	0	1	0	0	1	1	0	0	2	3	4	0	0	0	0	0	0	1	0	1	2	2	3
1	42	2	1	0
1	41	2	2	1	3	8	5	0	1	0	0	0	0	0	0	0	0	0	0	1	1	0	0	1	0	0	0	1	0	0	0	0	1	0	2	3	4	1	1	0	0	0	0	0	0	0
1	24	2	8	0
1	23	2	1	0
1	52	2	1	0
1	55	2	4	0
1	58	2	1	1	2	7	2	1	0	1	0	0	0	0	0	0	0	0	0	0	0	0	0	1	0	0	0	1	0	0	1	0	0	0	2	4		0	0	0	0	0	0	1	0	0
1	42	2	9	0
1	46	2	2	1	2	4	3	0	0	1	1	0	0	0	0	0	0	1	0	0	0	0	0	1	0	0	0	0								4		0	0	0	0	0	0	1	0	0
1	41	2	9	1	2	4	5	1	1	1	0	0	0	0	0	0	0	1	0	1	0	0	1	0	0	0	0	1	0	0	1	0	0	0	2	3	4	0	0	0	0	0	0	1	0	1	1	1	2
1	60	2	4	1	3	7	2	0	0	0	0	0	0	1	0	0	0	1	0	0	0	0	0	0	0	0	0	1	0	0	1	0	0	0	1	3	4	0	0	0	0	0	0	1	0	0
1	49	2	1	0
1	46	2	1	1	2	6	2	1	0	1	0	0	0	0	0	0	0	1	0	0	0	0	0	1	0	0	0	1	0	0	1	0	0	0	2	2	4	1	1	0	0	0	0	0	0	1	1	1	1
1	38	2	2	0
1	31	2	2	1	2	6	2	0	0	1	1	0	0	0	0	0	0	0	0	1	1	1	0	0	0	0	0	1	0	0	1	0	0	0	2	3	4	0	0	0	0	0	0	1	0	0
1	35	2	2	0
1	28	1	3	0
1	27	2	3	0
1	26	2	1	1	3	7	2	1	0	1	1	0	0	0	0	0	0	1	0	0	0	1	1	0	0	0	0	1	0	0	1	0	0	0	1	2	4	1	1	0	1	0	0	0	0	0
1	58	2	1	1	4	5	5	1	1	1	1	1	1	0	0	0	0	0	0	0	0	0	1	0	0	0	0	1	0	0	1	0	0	0	1	3	4	1	0	1	0	0	0	0	0	1	1	2	2
1	30	2	1	0
1	23	1	4	1	1	4	2	0	1	1	0	0	0	0	0	0	0	0	0	0	0	0	0	1	0	0	0	1	0	0	1	0	0	0	2	3	4	0	0	0	0	0	0	1	0	0
1	48	2	1	1	1	6	4	0	0	0	0	0	0	0	0	0	1	1	0	1	1	1	0	1	0	0	0	1	0	0	1	1	0	0	3	2	4	1	1	0	0	0	0	0	0	1	1	2	2
1	54	2	1	0
1	28	2	3	1	3	8	5	1	0	1	0	1	0	0	0	0	1	1	0	1	1	1	1	1	0	0	0	1	0	0	0	1	1	0	1	2	4	1	1	0	0	0	0	0	0	0
1	24	1	5	0
1	30	2	3	1	2	8	4	1	0	1	1	0	0	0	0	0	0	0	0	1	1	1	0	1	0	0	0	1	0	0	1	0	0	0	3	2	4	1	1	0	0	0	0	0	0	1	1	4	2
1	33	2	1	1	1	2	1	1	0	0	1	0	0	0	0	0	0	0	0	0	0	0	0	0	1	0	0	0								4		0	0	0	0	0	0	1	0	1	1	2	1
1	27	2	3	1	4	6	2	0	0	0	1	0	1	0	0	0	0	0	0	0	1	0	0	1	0	0	0	1	0	0	1	0	0	0	2	3	4	0	0	0	0	0	0	1	0	0
1	48	1	2	0
1	54	2	1	0
1	32	2	9	1	3	7	3	0	1	1	1	0	0	0	0	0	0	0	0	1	1	0	1	1	0	0	0	1	0	0	1	1	0	0	3	3	4	1	1	0	0	0	0	0	0	1	1	1	1
1	43	2	6	0
1	25	2	9	0
1	29	2	9	1	6	7	3	1	1	1	0	0	0	0	0	0	0	1	0	0	1	0	1	1	0	0	0	0								2	4	0	0	0	0	0	0	1	0	0
1	43	2	2	1	2	3	2	0	1	0	0	0	0	0	0	0	0	0	0	0	0	0	0	1	0	0	0	1	0	0	1	0	0	0	2	3	4	0	0	0	0	0	0	1	0	0
1	32	1	2	1	4	6	3	1	1	0	1	0	0	0	0	0	0	0	0	1	1	0	0	0	0	0	0	1	0	1	1	0	1	0	2	3	4	0	0	0	0	0	0	1	0	0
1	34	1	2	1	1	2	2	0	0	0	1	0	0	0	0	0	0	0	0	0	0	0	0	0	1	0	0	1	0	1	1	0	0	0	1	4		0	0	0	0	0	0	1	0	0
1	33	2	4	1	6	6	3	1	0	1	1	1	0	0	0	0	0	1	0	1	0	0	1	1	0	0	0	0								2	4	0	0	0	0	0	0	1	0	0
1	65	2	2	0
1	30	2	2	0
1	60	1	2	0
1	44	2	9	1	2	4	2	0	0	1	0	0	0	0	0	0	0	0	0	0	0	0	0	0	1	0	0	1	0	0	1	0	0	0	2	4		0	0	0	0	0	0	1	0	0
1	49	2	1	0
1	48	2	2	1	2	5	3	1	0	1	1	0	0	0	0	0	0	0	0	0	0	0	0	1	0	0	0	1	0	0	1	0	0	0	1	3	4	0	0	0	0	0	0	1	0	1	4	3	3
1	21	2	4	0
1	24	2	1	0
1	23	2	9	0
1	30	2	9	0
1	40	2	2	0
1	23	2	1	0
1	23	2	1	1	3	7	2	0	0	1	1	0	0	0	0	0	0	0	0	0	0	0	0	1	0	0	0	1	0	0	1	0	0	0	1	3	4	0	0	0	0	0	0	1	0	0
1	47	2	1	0
1	34	2	9	0
1	48	2	1	0
1	51	2	9	0
1	61	2	4	0
1	47	2	1	0
1	26	1	3	0
1	41	2	1	1	1	4	2	0	1	1	0	0	0	0	0	0	0	0	0	0	0	0	0	1	0	0	0	1	0	0	1	0	0	0	2	3	4	0	0	0	0	0	0	1	0	1	5	5	2
1	26	2	1	1	2	7	2	1	0	1	0	0	0	0	0	0	0	1	0	0	0	0	0	0	0	0	0	1	0	0	1	1	0	0	1	3	4	0	0	0	0	0	0	1	0	0
1	29	2	6	0
1	38	2	2	1	4	3	1	0	0	1	0	0	0	0	0	0	0	0	0	0	0	0	0	0	1	0	0	0								4		0	0	0	0	0	0	1	0	0
1	32	2	1	1	3	6	2	1	0	1	1	0	0	0	0	0	0	1	1	1	1	1	0	1	0	0	0	1	0	0	1	1	0	0	2	2	3	1	1	0	0	0	0	0	0	1	2	2	2
1	47	2	2	1	2	4	1	0	0	1	1	0	0	0	0	0	0	0	0	0	0	0	0	0	1	0	0	1	0	0	1	0	0	0	2	4		0	0	0	0	0	0	1	0	0
1	49	1	2	0
1	28	2	6	0
1	27	2	1	1	2	5	1	0	1	1	0	0	0	0	0	0	0	0	0	0	0	0	0	1	0	0	0	1	0	0	1	0	0	0	1	3	4	0	0	0	0	0	0	1	0	1	2	3	2
1	52	2	1	0
1	29	2	9	0
1	24	2	9	1	3	5	2	1	1	1	0	0	0	0	0	0	0	1	0	1	1	1	0	1	0	0	0	1	0	0	1	0	0	0	2	2	4	0	0	0	0	0	0	1	0	1	2	2	2
1	43	2	2	1	2	5	2	1	1	1	0	0	0	0	0	0	0	0	0	0	0	0	0	1	0	0	0	1	0	0	1	0	0	0	2	3	4	0	0	0	0	0	0	1	0	0
1	54	2	1	0
1	49	2	2	1	1	7	4	0	1	0	0	0	0	0	0	0	0	0	0	0	0	0	0	1	0	0	0	1	0	0	1	0	0	0	2	3	4	0	0	0	0	0	0	1	0	0
1	46	2	1	1	3	4	2	0	1	0	0	0	0	0	0	0	0	0	0	0	0	0	0	1	0	0	0	1	0	0	1	1	0	0	2	4		0	0	0	0	0	0	1	0	0
1	55	1	2	0
1	41	2	2	1	2	3	1	0	0	1	0	0	0	0	0	0	0	0	0	0	0	0	0	0	1	0	0	0								3	4	0	0	0	0	0	0	1	0	1	2	2	2
1	63	2	2	0
1	50	2	1	1	6	4	1	1	0	0	1	0	0	0	0	0	0	0	0	0	0	0	0	1	0	0	0	1	0	0	1	0	0	0	2	3	4	0	0	0	0	0	0	1	0	1	2	2	2
1	70	1	2	0
1	46	2	6	0
1	43	2	2	0
1	52	2	1	0
1	59	1	2	1	2	3	2	0	1	0	1	1	0	0	0	0	0	0	0	0	0	0	0	1	0	0	0	1	0	0	1	0	0	0	1	4		0	0	0	0	0	0	1	0	0
1	31	1	2	0
1	60	2	1	0
1	62	2	1	0
1	36	1	2	0
1	29	2	1	0
1	26	1	2	0
1	29	2	3	0
1	23	2	1	1	5	7	2	0	0	1	0	0	0	0	0	0	0	1	0	1	1	0	0	1	0	0	0	1	1	1	1	0	1	0	2	3	4	1	1	0	0	1	0	0	0	1	2	2	2
1	38	2	2	0
1	56	2	1	0
1	48	2	2	0
1	40	2	2	0
1	28	1	4	0
1	63	2	1	0
1	66	2	2	1	1	3	2	0	0	1	0	0	0	0	0	0	0	0	0	0	0	0	0	0	1	0	0	1	0	0	0	1	0	0	1	3	4	0	0	0	0	0	0	1	0	0
1	41	2	2	1	1	4	2	1	0	0	1	0	0	0	0	0	0	0	0	0	0	0	0	1	0	0	0	1	0	0	1	0	0	0	2	2	4	0	0	0	0	0	0	1	0	0
1	26	2	3	0
1	63	2	1	1	1	8	3	0	0	1	1	0	0	0	0	0	0	0	1	1	1	1	0	1	0	0	0	1	0	0	1	0	0	0	3	1	3	1	1	0	0	0	0	0	0	0
1	40	2	7	0
1	26	2	3	0
1	34	2	9	0
1	51	2	1	1	1	10	3	1	0	1	0	0	0	0	0	0	0	1	1	1	1	1	1	1	0	0	0	1	0	0	1	0	0	0	3	2	4	0	0	0	0	0	0	1	0	0
1	63	2	1	0
1	34	2	2	0
1	55	2	1	1	1	8	2	0	1	0	0	0	0	0	0	0	0	0	0	0	0	0	0	1	0	0	0	1	0	0	1	0	0	0	1	3	4	0	0	0	0	0	0	1	0	0
1	56	2	2	1	1	6	4	1	0	1	0	0	0	0	0	0	0	0	0	0	0	0	1	1	0	0	0	0								3	4	0	0	0	0	0	0	1	0	1	2	2	2
1	29	2	6	0
1	64	2	9	1	1	1	2	0	1	0	0	0	0	0	0	0	0	0	0	0	0	0	0	1	0	0	0	1	0	0	0	1	0	0	2	3	4	0	0	0	0	0	0	1	0	0
1	23	2	1	0
1	26	2	4	0
1	51	2	2	1	3	6	3	0	1	1	1	0	0	0	0	0	0	1	0	0	0	0	0	1	0	0	0	1	0	1	1	1	0	0	2	3	4	0	0	0	0	0	0	1	0	0
1	24	2	1	1	2	5	2	0	0	1	1	0	0	0	0	0	0	0	0	0	0	0	0	0	1	0	0	1	0	0	1	0	0	0	2	3	4	0	0	0	0	0	0	1	0	1	2	3	2
1	24	2	6	1	6	4	3	0	0	1	1	0	0	0	0	0	0	0	0	0	0	0	0	0	1	0	0	0								4		0	0	0	0	0	0	1	0	0
1	50	2	2	0
1	29	2	2	1	2	7	5	1	0	1	0	0	0	0	0	0	0	0	0	1	1	0	0	0	0	0	0	1	0	0	1	1	0	0	2	2	4	1	1	0	0	0	0	0	0	0
1	29	2	1	0
1	30	2	6	1	1	2	2	1	0	0	1	0	0	0	0	0	0	0	0	0	0	0	0	1	0	0	0	1	0	0	1	1	0	0	2	4		0	0	0	0	0	0	1	0	0
1	38	2	2	1	2	7	3	0	1	1	0	0	0	0	0	0	0	1	0	0	1	0	0	0	0	0	0	1	0	0	1	0	0	0	3	3	4	0	0	0	0	0	0	1	0	0
1	28	2	1	1	6	7	2	0	1	1	0	0	0	0	0	0	0	0	0	0	1	0	0	1	0	0	0	1	0	0	1	1	0	0	2	4		0	0	0	0	0	0	1	0	1	2	2	2
1	47	2	2	1	2	5	3	0	0	1	1	0	0	0	0	0	0	0	0	0	1	0	0	1	0	0	0	1	0	0	1	0	0	0	2	3	4	0	0	0	0	0	0	1	0	0
1	38	1	2	0
1	56	2	2	0
1	58	2	2	0
1	62	2	1	0
1	36	2	2	0
1	42	2	2	0
1	52	2	1	1	3	5	1	0	0	1	0	0	0	0	0	0	0	0	0	0	0	0	0	0	1	0	0	0								4		0	0	0	0	0	0	1	0	0
1	47	2	9	0
1	44	2	1	0
1	64	2	2	0
1	50	2	2	1	3	8	3	1	1	0	0	0	0	0	0	0	0	1	0	1	1	0	0	1	0	0	0	1	0	0	1	1	0	0	2	2	4	1	1	0	1	0	0	0	0	1	2	2	2
1	23	2	1	1	2	4	2	1	0	1	0	0	0	0	0	0	0	0	0	0	0	0	0	1	0	0	0	1	0	0	1	0	0	0	2	2	4	1	0	0	1	0	0	0	0	1	1	1	2
1	52	2	2	0
1	54	2	2	0
1	30	2	2	1	1	6	2	1	0	0	1	0	0	0	0	0	0	0	0	0	0	1	1	0	0	0	0	1	0	0	1	0	0	0	1	3	4	0	0	0	0	0	0	1	0	0
1	47	2	1	1	3	6	2	0	0	1	1	0	0	0	0	0	0	0	0	0	0	0	0	0	1	0	0	1	0	0	1	0	0	0	2	3	4	1	0	0	0	0	0	0	1	0
1	25	2	1	0
1	60	2	2	0
1	55	2	2	1	1	6	3	0	1	1	0	0	0	0	0	0	0	0	0	0	0	0	0	1	0	0	0	1	0	0	1	0	0	0	1	3	4	0	0	0	0	0	0	1	0	0
1	35	2	2	1	2	7	2	1	0	1	1	1	0	0	0	0	0	1	0	1	1	1	1	1	0	0	0	1	0	0	1	1	0	0	1	1	4	0	0	0	0	0	0	1	0	0
1	54	2	1	1	1	7	5	1	0	1	1	0	0	0	0	0	0	1	0	1	1	0	0	0	0	0	0	1	0	0	1	1	0	0	2	4		1	0	0	1	0	0	0	0	0
1	55	2	4	0
1	37	2	4	0
1	40	2	2	0
1	54	1	2	0
1	26	2	6	1	3	5	2	0	1	1	1	0	0	0	0	0	0	0	0	0	0	0	1	1	0	0	0	0								3	4	0	0	0	0	0	0	1	0	1	2	2	3
1	49	2	1	0
1	26	2	1	0
1	44	2	2	1	2	4	1	1	0	0	1	0	0	0	0	0	0	0	0	0	0	0	0	0	1	0	0	1	0	0	1	0	0	0	1	3	4	0	0	0	0	0	0	1	0	1	1	1	2
1	36	2	2	0
1	45	2	1	0
1	39	2	2	1	3	8	2	1	1	0	0	0	0	0	0	0	0	0	0	1	1	0	1	1	0	0	0	1	0	0	1	0	0	0	2	3	4	0	0	0	0	0	0	1	0	1	1	2	3
1	44	2	1	1	1	7	1	1	0	1	1	1	1	0	0	0	1	0	0	0	0	0	0	1	0	0	0	0								3	4	0	0	0	0	0	0	1	0	0
1	48	2	2	1	2	7	5	0	0	1	0	0	0	0	0	0	0	0	0	0	1	0	0	1	0	0	0	1	0	0	0	1	1	0	2	3	4	0	0	0	0	0	0	1	0	0
1	24	2	4	1	2	4	2	1	0	1	1	0	1	0	0	0	0	0	0	1	1	0	0	1	0	0	0	1	0	0	1	0	0	0	2	3	4	0	0	0	0	0	0	1	0	0
1	50	2	1	1	2	5	2	0	0	1	0	0	0	0	0	0	0	1	0	0	0	1	0	0	0	0	0	1	0	0	1	0	0	0	2	3	4	1	1	0	0	0	0	0	0	1	3	3	3
1	52	1	1	0
1	47	2	1	0
1	26	2	3	0
1	34	2	2	0
1	20	2	5	0
1	61	2	2	1	2	5	1	0	1	1	0	0	0	0	0	0	0	0	0	0	0	0	0	0	1	0	0	1	0	0	1	0	0	0	2	1	4	0	0	0	0	0	0	1	0	1	1	2	1
1	56	2	2	1	3	4	3	0	1	1	1	0	0	0	0	0	0	0	0	0	0	0	0	1	0	0	0	1	0	0	0	1	0	0	2	3	4	0	0	0	0	0	0	1	0	1	1	1	1
1	33	2	1	0
1	25	2	6	0
1	24	2	1	0
1	47	2	2	0
1	27	2	3	1	1	3	2	0	0	1	0	0	0	0	0	0	0	0	0	0	0	0	0	0	1	0	0	0								4		0	0	0	0	0	0	1	0	0
1	47	2	9	0
1	29	2	2	0
1	57	2	9	0
1	32	2	1	0
1	51	2	1	1	1	8	3	0	0	1	1	0	0	0	0	0	0	1	0	0	0	0	1	0	0	0	0	1	0	0	1	0	0	0	2	3	4	1	0	1	0	0	0	0	0	0
1	66	2	9	0
1	32	2	2	0
1	27	2	6	0
1	59	2	2	1	1	2	3	0	0	0	0	0	0	0	0	1	0	0	0	0	0	0	0	0	1	0	0	0								4		0	0	0	0	0	0	1	0	0
1	29	2	9	1	1	7	3	1	1	1	0	0	0	0	0	0	0	1	0	1	0	1	1	1	0	0	0	1	0	0	1	1	0	0	1	3	4	0	0	0	0	0	0	1	0	1	2	1	2
1	35	2	2	1	2	6	3	0	0	1	1	0	0	0	0	0	0	1	0	0	0	0	0	1	0	0	0	1	0	1	1	0	0	0	2	3	4	0	0	0	0	0	0	1	0	0
1	66	2	2	0
1	48	2	1	1	1	5	4	0	0	1	1	0	0	0	0	0	0	0	0	1	0	0	1	0	0	0	0	0								4		1	0	1	0	0	0	0	0	0
1	65	1	2	0
1	67	2	2	0
1	37	2	2	1	3	6	2	0	1	1	1	0	0	0	0	0	0	1	0	1	1	1	0	1	0	0	0	1	0	0	1	1	0	0	2	2	4	1	0	0	1	0	0	0	0	0
1	29	2	1	1	3	6	5	1	0	0	0	0	1	1	0	0	0	1	0	1	1	1	1	1	0	0	0	1	0	0	1	1	0	0	3	2	4	1	0	1	0	0	0	0	0	1	2	2	3
1	48	2	2	1	2	5	3	0	0	1	1	0	0	0	0	0	0	1	0	0	0	0	0	0	0	0	0	1	0	1	1	0	0	0	1	4		0	0	0	0	0	0	1	0	0
1	70	2	2	0
1	56	2	2	1	2	6	3	1	1	1	1	0	0	0	0	0	0	1	1	0	0	1	1	1	0	0	0	1	0	0	1	0	1	0	2	2	3	1	0	1	0	0	0	0	0	0
1	61	2	1	0
1	23	2	8	0
1	55	2	1	1	4	6	1	1	0	0	1	0	0	0	0	0	0	0	0	1	0	1	1	0	0	0	0	1	0	1	0	0	0	0	1	4		0	0	0	0	0	0	1	0	1	1	1	1
1	37	2	9	0
1	23	2	4	1	2	2	2	1	0	0	0	1	1	0	0	0	0	1	0	1	1	1	0	0	0	0	0	1	0	0	1	0	0	0	2	2	4	0	0	0	0	0	0	1	0	1	2	3	3
1	25	1	5	0
1	43	2	2	1	1	5	3	0	1	1	0	0	0	0	0	0	0	1	0	1	1	1	1	1	0	0	0	1	0	0	1	0	0	0	1	3	4	1	1	1	0	0	0	0	0	0
1	26	2	3	1	1	4	3	1	0	1	1	0	0	0	0	0	0	0	0	0	1	1	1	1	0	0	0	1	0	1	1	0	0	0	3	2	4	0	0	0	0	0	0	1	0	1	1	1	3
1	35	1	2	0
1	43	1	7	0
1	38	2	4	0
1	33	2	2	0
1	26	1	3	0
1	35	1	5	0
1	30	1	2	0
1	23	2	5	0
1	31	2	6	1	3	5	3	0	0	1	0	0	0	0	0	0	0	1	0	0	0	0	0	1	0	0	0	1	0	0	0	1	0	0	2	3	4	0	0	0	0	0	0	1	0	1	2	2	3
1	33	1	2	0
1	35	2	6	0
1	36	2	1	0
1	54	2	1	1	2	3	3	0	1	0	0	0	0	0	0	0	0	0	0	0	0	0	0	0	1	0	0	1	0	1	1	1	0	0	2	4		0	0	0	0	0	0	1	0	1	1	1	1
1	22	2	4	0
1	23	2	1	0
1	37	2	2	0
1	34	2	2	0
1	53	2	1	1	3	5	2	0	0	1	1	1	0	0	0	0	0	0	0	0	0	0	0	0	1	0	0	1	0	0	0	1	0	0	1	3	4	1	0	0	1	0	0	0	0	1	4	2	2
1	26	1	3	0
1	26	2	3	0
1	20	2	4	0
1	22	1	4	0
1	36	2	2	0
1	37	2	2	0
1	26	1	3	0
1	27	2	1	1	1	3	1	0	0	1	0	0	0	0	0	0	0	0	0	0	0	0	0	1	0	0	0	0								4		0	0	0	0	0	0	1	0	1	1	1	1
1	28	2	3	0
1	22	2	9	0
1	28	2	1	0
1	27	2	3	1	2	7	4	1	0	1	1	0	0	0	0	0	0	1	0	0	1	1	0	1	0	0	0	1	0	1	1	1	0	0	3	2	4	0	0	0	0	0	0	1	0	0
1	27	2	3	0
1	28	2	3	1	6	4	5	0	0	1	1	0	0	0	0	0	0	0	0	0	0	0	0	0	1	0	0	0								3	4	1	0	0	1	0	0	0	0	0
1	24	2	4	1	3	5	2	0	0	1	1	0	0	0	0	0	0	0	0	1	1	1	0	1	0	0	0	1	0	0	1	0	0	0	2	2	4	0	0	0	0	0	0	1	0	1	1	1	1
1	34	1	2	1	3	5	2	0	0	1	0	1	0	0	0	0	0	0	0	0	0	0	0	1	0	0	0	1	0	0	1	0	0	0	2	3	4	0	0	0	0	0	0	1	0	1	1	2	2
1	28	2	3	0
1	27	2	3	1	1	5	2	0	0	1	1	0	0	0	0	0	0	0	0	0	0	0	0	0	1	0	0	1	0	0	1	0	0	0	1	4		0	0	0	0	0	0	1	0	0
1	26	2	3	0
1	31	1	3	1	1	7	2	1	1	1	1	0	0	0	0	0	0	0	0	0	1	0	0	1	0	0	0	1	0	1	1	0	0	0	1	3	3	0	0	0	0	0	0	1	0	0
1	29	2	3	1	2	4	2	1	0	1	1	0	0	0	0	0	0	1	0	1	1	0	0	1	0	0	0	1	0	1	1	0	0	0	2	3	4	1	0	0	1	0	0	0	0	1	2	1	2
1	27	1	3	0
1	26	1	3	0
1	25	2	6	1	1	3	1	0	0	0	1	0	0	0	0	0	0	0	0	0	0	0	0	0	1	0	0	0								3	4	0	0	0	0	0	0	1	0	1	2	1	1
1	23	2	1	0
1	29	2	1	0
1	28	2	2	0
1	45	2	1	0
1	25	2	1	0
1	24	2	3	0
1	32	2	9	0
1	24	2	1	0
1	28	2	3	0
1	25	2	3	0
1	24	2	1	0
1	27	2	3	0
1	39	2	1	0
1	25	2	4	0
1	27	2	1	0
1	29	2	9	1	2	4	2	0	1	0	1	0	0	0	0	0	0	0	0	0	0	0	0	1	0	0	0	0								2	4	0	0	0	0	0	0	1	0	0
1	34	2	2	1	1	4	3	0	0	1	1	0	0	0	0	0	0	0	0	1	1	0	0	1	0	0	0	1	0	1	1	0	0	0	2	3	4	0	0	0	0	0	0	1	0	1	2	2	3
1	46	2	1	0
1	25	2	3	0
1	30	2	6	0
1	39	2	1	1	1	8	5	0	0	1	1	0	0	0	0	0	0	1	0	0	0	0	0	0	0	0	0	1	0	0	1	0	0	0	3	3	4	1	0	0	1	0	0	0	0	0
1	28	2	2	0
1	30	1	2	1	1	3	2	0	0	1	1	1	0	0	1	0	0	0	0	0	0	0	0	1	0	0	0	1	0	0	1	0	0	0	2	3	4	0	0	0	0	0	0	1	0	1	1	2	1
1	26	2	3	1	1	7	2	1	0	1	1	0	0	0	0	0	0	0	0	1	1	1	0	1	0	0	0	1	0	0	0	1	0	0	2	3	4	0	0	0	0	0	0	1	0	0
1	47	2	1	0
1	26	2	3	1	3	6	1	0	0	0	1	0	0	0	0	0	0	0	0	1	0	1	0	1	0	0	0	0								3	4	0	0	0	0	0	0	1	0	1	1	2	1
1	46	2	1	0
1	26	2	1	0
1	41	2	1	0
1	46	2	1	1	4	5	2	0	0	0	1	0	0	0	0	0	0	0	0	0	0	0	0	1	0	0	0	1	0	0	1	0	0	0	2	3	4	0	0	0	0	0	0	1	0	1	2	3	2
1	29	2	1	0
1	25	2	1	1	1	4	2	0	1	0	0	0	0	0	0	0	0	0	0	0	0	0	0	0	1	0	0	0								4		0	0	0	0	0	0	1	0	1	2	2	3
1	27	2	1	1	2	6	2	0	0	1	0	0	0	0	0	0	0	0	0	0	0	0	0	1	0	0	0	1	0	0	0	1	0	0	1	3	3	0	0	0	0	0	0	1	0	0
1	34	2	1	1	1	8	1	1	0	0	0	0	0	0	0	0	0	0	0	0	0	0	0	1	0	0	0	1	0	0	1	0	0	0	2	2	4	0	0	0	0	0	0	1	0	1	1	3	3
1	49	2	1	1	1	5	1	0	0	1	0	0	0	0	0	0	0	1	0	0	0	1	0	1	0	0	0	1	0	0	0	0	1	0	2	2	3	1	0	1	0	0	0	0	0	1	1	1	1
1	44	2	1	0
1	27	2	3	0
1	44	2	1	0
1	22	2	1	1	1	5	2	0	1	1	0	0	0	0	0	0	0	0	0	1	1	0	0	1	0	0	0	0								3	3	0	0	0	0	0	0	1	0	1	1	1	2
1	21	2	4	0
1	27	2	1	1	2	8	5	1	0	1	1	0	0	0	0	0	0	1	1	0	1	0	1	1	0	0	0	1	0	0	1	1	0	0	2	2	3	0	0	0	0	0	0	1	0	1	1	1	3
1	32	2	1	0
1	34	2	1	1	6	5	2	0	1	0	1	0	0	0	0	0	0	0	0	0	0	0	1	1	0	0	0	1	0	0	0	1	0	0	2	3	4	1	0	1	0	0	0	0	0	1	4	2	3
1	29	2	1	0
1	40	2	4	1	6	8	2	1	1	1	1	0	0	0	0	0	0	0	0	1	1	0	1	0	0	0	0	1	0	0	1	0	0	0	2	2	4	0	0	0	0	0	0	1	0	1	1	1	1
1	30	2	1	0
1	35	2	1	0
1	33	2	1	1	2	5	2	0	0	0	1	0	0	0	0	0	0	1	0	0	0	0	0	0	0	0	0	1	0	0	1	0	0	0	1	2	4	0	0	0	0	0	0	1	0	0
1	26	2	1	1	1	7	2	1	0	1	1	0	0	0	0	0	0	1	1	0	0	0	0	0	0	0	0	1	0	1	1	0	0	0	2	3	4	0	0	0	0	0	0	1	0	1	1	1	1
1	55	2	1	1	1	6	3	1	1	1	1	0	0	0	0	0	0	1	1	1	0	0	1	0	0	0	0	1	0	0	1	1	0	0	2	2	3	0	0	0	0	0	0	1	0	1	3	2	3
1	24	2	8	1	1	3	2	0	0	1	1	0	0	0	0	0	0	0	0	0	0	0	0	0	1	0	0	1	0	1	1	0	0	0	2	2	4	0	0	0	0	0	0	1	0	0
1	40	2	9	0
1	23	2	1	0
1	29	2	1	0
1	23	2	1	0
1	56	2	1	0
1	59	2	1	0
1	48	2	1	1	1	6	3	0	0	1	1	0	0	0	0	0	0	1	0	1	1	1	0	0	0	0	0	1	0	0	0	1	0	0	2	2	4	1	1	0	0	0	0	0	0	1	2	2	3
1	52	2	6	1	1	7	4	0	1	1	1	0	0	0	0	0	0	1	1	1	1	0	0	1	0	0	0	1	0	0	1	0	0	0	3	2	4	0	0	0	0	0	0	1	0	1	2	2	2
1	61	2	9	1	2	6	2	0	0	1	0	0	1	0	0	0	0	0	0	1	0	0	0	1	0	0	0	0								3	4	1	0	1	0	0	0	0	0	1	2	2	2
1	46	2	1	1	1	8	3	1	0	1	1	0	0	0	0	0	0	1	0	1	1	1	0	1	0	0	0	1	0	0	1	0	0	0	2	2	4	0	0	0	0	0	0	1	0	1	1	1	1
1	45	2	1	1	2	7	4	1	0	1	1	0	0	0	0	0	0	0	0	1	0	1	0	1	0	0	0	1	0	0	1	0	1	0	2	3	2	1	1	0	0	0	0	0	0	1	1	1	1
1	34	2	4	0
1	37	2	1	0
1	24	2	4	0
1	56	2	1	1	2	5	2	0	0	0	1	0	0	0	0	0	0	1	1	0	0	1	0	0	0	0	0	1	0	0	1	0	0	0	3	2	4	0	0	0	0	0	0	1	0	1	2	3	3
1	44	2	1	0
1	35	2	9	1	2	5	1	0	0	0	1	0	0	0	0	0	0	0	0	1	1	0	0	0	0	0	0	1	0	0	1	0	0	0	1	3	4	0	0	0	0	0	0	1	0	0
1	46	2	1	0
1	24	2	4	0
1	24	2	1	0
1	24	2	8	1	5	5	1	0	1	0	1	0	0	0	0	0	0	0	0	0	0	0	0	1	0	0	0	0								3	3	0	0	0	0	0	0	1	0	1	1	1	1
1	58	2	2	0
1	25	2	1	0
1	34	2	1	0
1	26	1	9	0
1	49	2	1	0
1	46	2	1	0
1	30	2	1	0
1	24	2	1	1	6	4	2	0	1	1	0	0	0	0	0	0	0	0	0	1	0	0	1	1	0	0	0	1	0	0	1	0	0	0	2	3	4	1	0	0	1	0	0	0	0	0
1	37	2	2	1	2	7	2	0	1	1	1	0	0	0	0	0	0	1	0	0	1	0	0	1	0	0	0	1	0	0	1	0	0	0	1	3	4	0	0	0	0	0	0	1	0	0
1	25	2	3	1	3	3	2	0	0	1	1	0	0	0	0	0	0	0	0	0	0	0	0	0	1	0	0	1	0	0	1	0	0	0	1	3	4	0	0	0	0	0	0	1	0	0
1	46	1	8	0
1	27	2	1	0
1	22	2	4	1	2	5	3	0	0	1	1	0	0	0	0	0	1	0	0	1	1	0	0	1	0	0	0	1	0	1	1	0	0	0	2	2	4	0	0	0	0	0	0	1	0	1	2	2	3
1	25	2	1	0
1	31	2	1	0
1	30	1	1	0
1	42	2	1	1	2	3	2	0	1	0	0	0	0	0	0	0	0	0	0	0	0	0	0	1	0	0	0	0								3	4	0	0	0	0	0	0	1	0	1	2	2	1
1	26	2	1	0
1	54	2	1	1	1	6	3	1	1	0	0	0	0	0	0	0	0	0	0	1	0	0	0	1	0	0	0	1	0	0	1	0	0	0	2	2	3	0	0	0	0	0	0	1	0	1	2	3	2
1	24	2	6	0
1	29	2	1	0
1	27	2	1	0
1	55	2	1	0
1	56	2	1	0
1	29	2	3	0
1	30	2	2	0
1	48	2	1	1	1	8	4	0	0	0	1	0	0	0	0	0	0	0	0	1	1	0	0	1	0	0	0	1	0	0	0	1	0	0	3	2	4	0	0	0	0	0	0	1	0	0
1	38	2	2	0
1	53	2	1	1	2	5	2	0	0	1	0	0	0	0	0	0	0	0	0	0	0	0	0	1	0	0	0	1	0	0	1	0	0	0	1	3	4	0	0	0	0	0	0	1	0	1	1	1	1
1	70	2	2	0
1	25	2	1	0
1	25	2	1	0
1	33	2	2	1	3	8	3	0	1	1	1	0	0	0	0	0	0	1	0	1	1	0	1	1	0	0	0	1	0	0	0	1	1	0	2	3	4	1	0	1	0	0	0	0	0	1	1	2	1
1	26	2	8	1	3	5	3	1	0	1	0	1	0	0	0	0	0	1	0	1	0	0	0	1	0	0	0	1	0	0	1	0	0	0	2	2	4	0	0	0	0	0	0	1	0	1	4	2	2
1	47	2	2	1	1	6	4	1	1	1	1	0	0	0	0	0	0	0	0	0	1	0	0	1	0	0	0	1	0	0	1	0	0	0	2	3	4	1	0	0	1	0	0	0	0	0
1	29	2	1	0
1	35	2	2	1	2	7	2	0	0	1	0	0	0	0	0	0	0	1	0	0	0	0	0	1	0	0	0	1	0	0	1	0	0	0	2	3	4	0	0	0	0	0	0	1	0	0
1	23	2	1	0
1	35	2	2	1	1	8	2	1	0	1	1	0	0	0	0	0	0	1	0	1	0	0	0	1	0	0	0	1	0	0	1	0	0	0	2	2	4	1	0	0	1	0	0	0	0	0
1	47	2	1	1	6	8	2	0	1	1	0	0	0	0	0	0	1	0	0	1	1	0	1	0	0	0	0	1	0	1	1	1	0	0	2	3	4	1	0	1	0	0	0	0	0	1	2	2	1
1	36	2	2	1	2	5	2	0	0	1	0	0	0	0	0	0	0	1	1	0	1	1	0	1	0	0	0	1	0	1	0	0	1	0	2	2	3	1	1	0	0	0	0	0	0	0
1	25	2	4	1	1	5	3	1	0	0	1	1	1	0	0	0	0	0	0	1	1	0	0	1	0	0	0	1	0	0	1	0	0	0	3	3	3	1	1	0	0	0	0	0	0	1	1	3	2
1	49	2	1	0
1	54	2	1	0
1	32	1	2	1	2	5	2	1	0	1	0	0	0	0	0	0	0	0	0	0	0	0	1	1	0	0	0	1	0	0	1	0	0	0	2	3	4	0	0	0	0	0	0	1	0	0
1	30	2	8	0
1	22	2	4	1	3	7	2	1	0	0	1	0	0	0	0	0	0	0	0	0	0	0	1	1	0	0	0	0								3	4	0	0	0	0	0	0	1	0	1	2	2	3
1	56	2	9	0
1	36	2	1	0
1	43	2	9	0
1	29	2	3	0
1	45	2	1	0
1	29	2	1	0
1	23	2	1	0
1	48	2	1	0
1	32	2	3	1	2	4	2	0	0	1	0	0	0	1	0	0	0	0	0	1	0	0	0	0	0	0	0	1	0	1	1	0	0	0	2	3	4	0	0	0	0	0	0	1	0	1	1	2	1
1	27	2	3	1	1	5	1	1	0	1	0	0	0	0	0	0	0	0	0	0	0	0	0	0	1	0	0	1	0	0	1	0	0	0	2	3	4	0	0	0	0	0	0	1	0	1	2	2	2
1	31	2	6	0
1	47	2	1	1	2	5	3	1	0	1	1	1	1	0	0	0	0	1	0	1	1	1	0	0	0	0	0	1	0	0	1	0	0	0	2	3	4	0	0	0	0	0	0	1	0	1	1	1	1
1	47	2	1	0
1	36	2	2	0
1	46	2	9	1	2	4	2	1	1	1	0	0	0	0	0	0	0	1	0	1	1	0	0	1	0	0	0	1	0	0	1	0	0	0	1	2	4	1	0	0	1	1	0	0	0	1	2	2	3
1	26	1	3	1	1	3	2	0	0	1	1	0	0	0	0	0	0	0	0	0	0	0	0	1	0	0	0	1	0	0	1	0	0	0	1	2	4	0	0	0	0	0	0	1	0	0
1	31	2	2	1	4	7	5	0	0	1	0	0	0	0	0	0	0	1	0	1	1	1	0	1	0	0	0	1	0	0	1	1	1	0	2	1	4	1	1	0	0	0	0	0	0	0
1	28	2	6	0
1	39	1	1	0
1	48	2	9	1	2	3	1	1	0	1	0	0	0	0	0	0	0	0	0	0	0	0	0	1	0	0	0	0								3	4	0	0	0	0	0	0	1	0	0
1	23	2	1	1	3	6	2	0	0	1	1	0	0	0	0	0	0	0	0	0	1	0	0	1	0	0	0	1	0	0	1	0	0	0	2	2	4	0	0	0	0	0	0	1	0	1	2	2	1
1	27	2	3	0
1	27	2	1	1	2	7	2	0	1	0	0	0	0	0	0	0	0	0	0	0	1	0	0	1	0	0	0	1	0	0	0	1	0	0	2	3	4	1	0	0	1	0	0	0	0	1	2	2	1
1	30	2	1	1	4	5	2	0	1	1	1	0	1	0	0	0	0	0	0	0	0	0	1	1	0	0	0	0								3	4	0	0	0	0	0	0	1	0	0
1	29	2	6	0
1	22	2	1	1	4	6	1	0	1	0	0	0	0	0	0	0	0	0	0	0	0	0	0	1	0	0	0	1	0	0	1	0	0	0	2	4		0	0	0	0	0	0	1	0	1	1	1	2
1	35	2	2	0
1	23	2	6	0
1	46	2	1	1	2	1	2	0	0	1	1	1	1	0	0	0	0	0	0	0	0	0	0	1	0	0	0	0								2	4	0	0	0	0	0	0	1	0	1	3	2	3
1	45	2	6	1	3	6	3	0	1	1	0	0	0	0	0	0	0	0	0	1	0	0	0	0	0	0	0	1	0	0	1	0	0	0	2	3	4	1	0	0	1	0	0	0	0	1	1	2	2
1	29	1	2	1	3	5	2	1	1	1	1	0	0	0	0	0	0	0	0	0	0	0	0	0	1	0	0	1	0	1	1	0	0	0	2	4		0	0	0	0	0	0	1	0	0
1	35	2	1	0
1	27	2	3	0
1	59	2	2	1	1	5	2	0	0	0	1	0	0	0	0	0	0	0	0	0	0	0	0	0	1	0	0	0								4		0	0	0	0	0	0	1	0	1	1	1	1
1	26	2	6	1	3	7	2	0	0	0	1	0	0	0	0	0	0	0	0	0	0	0	0	0	1	0	0	0								3	4	0	0	0	0	0	0	1	0	1	3	3	3
1	35	2	2	1	3	5	3	0	0	1	1	0	0	0	0	0	0	0	0	0	0	0	0	0	1	0	0	1	0	0	1	0	0	0	2	3	4	0	0	0	0	0	0	1	0	0
1	53	2	1	0
1	42	2	1	0
1	30	2	1	1	1	8	2	0	1	1	1	0	0	0	0	0	0	1	0	0	1	0	0	1	0	0	0	1	0	0	1	0	0	0	2	2	4	0	0	0	0	0	0	1	0	1	1	1	1
1	37	2	2	0
1	32	1	6	0
1	60	2	1	0
1	30	1	2	0
1	26	2	1	0
1	57	2	1	0
1	52	2	1	0
1	34	2	2	0
1	25	2	1	1	3	3	4	1	0	1	1	0	0	0	0	0	0	0	0	1	1	1	0	1	0	0	0	1	0	0	1	0	0	0	3	3	4	0	0	0	0	0	0	1	0	1	1	3	3
1	46	2	2	0
1	22	2	5	1	2	5	1	0	1	1	0	0	0	0	0	0	0	0	0	0	0	0	0	0	1	0	0	1	0	0	1	0	0	0	1	4		0	0	0	0	0	0	1	0	0
1	25	2	1	0
1	23	2	1	0
1	24	2	1	1	3	7	1	0	0	1	0	0	0	0	0	0	0	0	0	0	1	0	0	0	0	0	1	1	0	0	1	0	0	0	2	2	4	0	0	0	0	0	0	1	0	1	2	3	3
1	40	1	1	0
1	24	2	1	1	1	7	3	0	0	1	1	0	0	0	0	0	0	1	0	1	1	0	0	1	0	0	0	1	0	0	1	0	0	0	2	2	4	0	0	0	0	0	0	1	0	0
1	45	1	1	0
1	27	1	3	0
1	42	2	1	0
1	23	2	1	0
1	40	2	2	1	1	5	1	0	0	1	0	0	0	0	0	0	0	0	0	0	1	0	0	1	0	0	0	1	0	1	1	0	0	0	1	1	4	0	0	0	0	0	0	1	0	1	1	1	1
1	26	2	3	0
1	26	2	3	1	2	5	2	1	0	1	0	0	0	0	0	0	0	0	0	1	1	0	0	0	0	0	0	1	0	0	1	0	0	0	1	4		0	0	0	0	0	0	1	0	1	2	5	2
1	44	2	1	0
1	43	2	1	1	1	7	4	1	0	1	0	0	0	0	0	0	0	1	0	1	1	0	1	1	0	0	0	1	0	0	1	0	0	0	2	3	4	0	0	0	0	0	0	1	0	1	4	2	3
1	60	2	1	0
1	28	2	1	0
1	35	2	5	0
1	41	2	2	0
1	27	2	1	0
1	21	2	9	1	1	4	1	0	1	0	0	0	0	0	0	0	0	0	0	0	0	0	0	0	1	0	0	0								3	4	0	0	0	0	0	0	1	0	1	1	2	1
1	24	2	3	1	1	3	2	0	1	0	0	0	0	0	0	0	0	0	0	0	0	0	0	1	0	0	0	1	0	0	1	0	0	0	1	3	4	0	0	0	0	0	0	1	0	0
1	30	1	3	0
1	37	2	1	1	2	3	2	0	1	1	0	0	0	0	0	0	0	0	0	1	1	0	0	1	0	0	0	1	0	0	1	0	0	0	2	3	4	0	0	0	0	0	0	1	0	1	1	1	1
1	51	2	1	1	4	5	3	1	1	0	1	0	0	0	0	0	0	0	0	0	1	0	1	1	0	0	0	1	0	0	1	0	0	0	2	2	4	1	0	0	1	0	0	0	0	1	1	1	1
1	29	1	4	0
1	46	2	2	1	1	4	1	0	1	0	0	0	0	0	0	0	0	0	0	0	0	0	0	0	1	0	0	1	0	0	1	0	0	0	1	4		0	0	0	0	0	0	1	0	0
1	22	2	1	1	1	2	2	0	0	1	0	0	0	0	0	0	0	0	0	1	0	1	1	1	0	0	0	0								3	4	0	0	0	0	0	0	1	0	0
1	49	2	1	1	2	7	2	0	1	1	1	0	0	0	0	0	0	1	0	0	0	0	0	1	0	0	0	1	0	0	1	0	0	0	1	3	4	0	0	0	0	0	0	1	0	0
1	65	2	2	1	2	7	2	1	0	1	0	0	0	0	0	0	0	1	1	1	1	0	0	1	0	0	0	1	0	0	1	0	0	0	1	2	4	1	1	0	0	0	0	0	0	0
1	23	2	5	0
1	23	2	1	0
1	36	2	2	1	2	2	2	0	0	1	0	0	0	0	0	0	0	0	0	0	0	0	0	0	1	0	0	0								4		0	0	0	0	0	0	1	0	1	1	1	1
1	61	2	1	0
1	50	2	1	0
1	41	2	1	1	2	6	2	0	1	1	0	0	0	0	0	0	0	1	0	1	1	0	0	0	0	0	0	1	0	0	1	0	0	0	2	2	4	0	0	0	0	0	0	1	0	1	1	1	1
1	45	1	2	0
1	25	2	1	0
1	28	2	1	0
1	63	2	2	0
1	55	2	1	0
1	30	1	2	0
2	33	2	2	1	4	6	2	0	1	1	1	0	0	0	0	0	0	1	0	1	1	0	1	1	0	0	0	1	0	0	1	1	0	0	2	2	2	1	0	1	1	0	0	0	0	0
2	63	2	2	1	1	4	2	1	1	1	0	0	0	0	0	0	0	0	0	0	0	0	0	0	1	0	0	1	0	1	0	0	0	0	2	2	4	1	0	0	1	0	0	0	0	0
2	30	2	3	1	2	4	2	0	0	1	1	0	0	0	0	0		0	0	0	0	0	0	1	0	0	0	1	0	0	1	0	0	0	1	3	4	0	0	0	0	0	0	1	0	1	1	2	1
2	54	2	1	0
2	29	2	8	1	3	8	4	1	1	0	0	0	0	0	0	0	0	0	0	1	0	0	1	0	0	1	0	1	0	1	1	1	0	0	4	1	4	1	0	1	0	0	0	0	0	0
2	46	1	2	1	3	4	3	0	1	1	0	0	0	0	0	0	1	0	0	1	0	0	0	1	0	0	0	1	0	0	1	0	0	0	1	3	4	0	0	0	0	0	0	1	0	0
2	60	1	2	0
2	68	2	2	1	2	5	2	1	1	1	1	0	0	0	0	0	0	0	0	0	0	0	0	0	1	0	0	1	0	0	1	0	0	0	2	3	4	1	0	0	1	0	0	0	0	0
2	65	2	2	1	2	5	2	1	1	0	0	0	0	0	0	0	0	1	0	0	0	0	0	1	0	0	0	1	0	0	1	0	0	0	2	2	4	1	0	0	1	0	0	0	0	1	1	2	2
2	54	2	1	0
2	61	1	2	1	1	5	2	0	0	1	0	0	0	0	0	0	0	0	0	0	0	0	0	1	0	0	0	1	0	0	1	0	0	0	1	4		0	0	0	0	0	0	1	0	0
2	64	2	2	0
2	61	2	2	0
2	60	2	2	1	1	5	2	0	1	0	0	0	0	0	0	0	0	0	0	0	0	0	0	0	1	0	0	0								3	4	1	0	0	1	0	0	0	0	0
2	69	2	2	0
2	62	2	2	0
2	55	2	2	1	3	7	2	0	1	0	0	0	0	0	0	0	0	0	0	0	0	0	0	0	1	0	0	1	0	0	0	1	0	0	2	2	4	0	0	0	0	0	0	1	0	1	2	2	2
2	62	2	2	0
2	60	2	2	1	1	6	2	1	0	0	1	0	0	0	0	0	0	1	0	0	1	0	0	1	0	0	0	1	0	1	0	1	0	0	2	2	3	0	0	0	0	0	0	1	0	1	1	2	2
2	27	2	3	0
2	66	2	2	0
2	60	1	2	1	1	3	2	0	1	0	1	0	0	0	0	0	0	0	0	0	0	0	0	1	0	0	0	0								3	4	0	0	0	0	0	0	1	0	0
2	67	2	2	0
2	57	2	2	1	1	5	2	0	1	0	0	0	0	0	0	0	0	0	0	0	0	0	0	1	0	0	0	1	0	0	1	1	0	0	1	3	4	0	0	0	0	0	0	1	0	0
2	27	2	3	1	1	7	2	0	1	1	1	0	0	0	0	0	0	0	0	0	0	0	0	1	0	0	0	0								3	3	0	0	0	0	0	0	1	0	0
2	23	1	1	1	4	4	1	1	0	1	0	0	0	0	0	0	0	0	0	1	0	0	0	0	0	0	0	1	0	0	1	0	0	0	2	4		0	0	0	0	0	0	1	0	0
2	56	2	1	1	2	5	3	1	0	0	0	1	0	0	0	0	0	1	0	0	0	0	1	1	0	0	0	1	0	0	1	0	0	0	2	2	3	1	0	0	0	0	0	0	1	1	1	2	2
2	51	2	2	0
2	48	1	2	0
2	48	2	9	0
2	32	2	1	0
2	41	2	9	1	1	5	3	1	0	1	1	0	0	0	0	0	0	0	0	0	0	0	0	0	1	0	0	1	0	0	1	0	0	0	2	3	4	0	0	0	0	0	0	1	0	1	2	3	3
2	63	2	2	0
2	39	2	2	1	3	7	2	0	0	1	0	0	0	0	0	0	0	0	0	0	1	0	0	1	0	0	0	1	0	0	1	0	0	0	1	1	4	0	0	0	0	0	0	1	0	0
2	54	2	2	1	1	3	3	1	0	0	1	0	0	0	0	0	0	0	0	0	0	0	0	0	1	0	0	1	0	0	1	0	0	0	1	4		0	0	0	0	0	0	1	0	0
2	28	2	9	1	4	2	3	1	0	0	1	0	0	0	0	0	0	0	0	0	0	0	0	1	0	0	0	1	0	1	1	0	0	0	2	3	4	1	0	0	1	0	0	0	0	1	2	2	3
2	45	2	2	1	3	8	3	0	0	0	1	0	0	0	0	0	0	0	0	0	0	0	0	0	1	0	0	1	0	0	1	0	0	0	1	4		0	0	0	0	0	0	1	0	0
2	58	2	2	1	2	5	1	0	0	0	1	0	0	0	0	0	0	0	0	0	0	0	0	0	1	0	0	1	0	0	1	0	0	0	1	3	4	0	0	0	0	0	0	1	0	0
2	59	2	2	0
2	64	2	2	1	1	5	2	0	0	0	1	0	0	0	0	0	0	1	0	0	0	0	0	0	0	0	0	1	0	0	0	1	0	0	1	3	4	0	0	0	0	0	0	1	0	0
2	24	2	5	1	3	4	2	0	0	0	1	0	0	0	0	0	0	0	0	0	0	0	0	1	0	0	0	1	0	0	1	0	0	0	2	2	4	0	0	0	0	0	0	1	0	1	2	3	3
2	34	2	9	1	1	5	2	0	0	0	1	0	0	0	0	0	0	1	0	1	1	1	0	1	0	0	0	1	0	0	1	0	0	0	2	2	4	0	0	0	0	0	0	1	0	0
2	28	2	3	1	3	5	3	0	0	0	1	0	0	0	0	0	0	0	0	1	1	1	0	1	0	0	0	1	0	0	1	0	0	0	2	1	3	0	0	0	0	0	0	1	0	0
2	47	2	9	0
2	51	2	2	1	2	5	3	0	0	1	1	0	0	0	0	0	0	0	0	0	0	0	0	0	1	0	0	1	0	0	1	0	0	0	1	4		0	0	0	0	0	0	1	0	0
2	57	1	2	1	2	5	1	0	0	1	0	0	0	0	0	0	0	0	0	1	1	0	0	1	0	0	0	1	0	0	0	1	0	0	2	3	4	0	0	0	0	0	0	1	0	0
2	55	2	2	0
2	56	2	2	0
2	63	2	2	1	2	4	3	0	0	1	0	0	0	0	0	0	0	0	0	0	0	0	0	1	0	0	0	1	0	1	1	0	0	0	2	2	4	0	0	0	0	0	0	1	0	1	1	4	1
2	55	2	2	1	3	6	2	0	0	0	1	0	0	0	0	0	0	0	0	0	0	0	1	1	0	0	0	0								2	4	1	0	0	1	0	0	0	0	0
2	53	2	2	1	6	4	2	0	1	1	0	0	0	0	0	0	0	1	0	0	1	0	0	0	0	0	0	1	0	0	1	0	0	0	2	2	4	0	0	0	0	0	0	1	0	0
2	39	2	9	1	1	5	3	0	1	1	0	0	0	0	0	0	0	0	0	0	0	0	0	1	0	0	0	0								3	4	0	0	0	0	0	0	1	0	0
2	37	2	2	1	2	7	2	1	0	0	1	0	1	0	0	0	0	1	0	1	1	0	0	1	0	0	0	1	0	0	1	0	0	0	2	3	4	0	0	0	0	0	0	1	0	0
2	26	2	3	1	4	5	2	0	0	1	0	0	0	0	0	0	0	1	1	0	1	1	0	1	0	0	0	1	0	0	1	0	1	0	2	1	3	0	0	0	0	0	0	1	0	0
2	63	1	2	1	1	4	1	1	0	0	0	0	0	0	0	0	0	0	0	0	0	0	0	0	1	0	0	0								3	4	0	0	0	0	0	0	1	0	0
2	44	1	2	1	1	4	2	0	0	1	0	0	0	0	0	0	0	0	0	0	0	0	0	0	1	0	0	1	0	0	1	0	0	0	1	4		0	0	0	0	0	0	1	0	0
2	29	2	3	0
2	57	2	2	0
2	60	2	2	0
2	61	2	1	1	1	2	2	1	1	0	1	0	0	0	0	0	0	1	0	1	1	0	0	0	0	0	0	0								4		1	0	0	1	0	0	0	0	0
2	58	2	2	0
2	51	2	2	1	1	5	2	0	1	1	0	0	0	0	0	0	0	0	0	0	0	0	0	0	1	0	0	1	0	0	1	0	0	0	2	2	4	1	0	0	0	0	0	0	1	1	1	3	3
2	52	2	2	1	4	5	2	0	0	1	0	0	0	0	0	0	0	0	0	0	0	0	0	1	0	0	0	1	0	0	1	0	1	0	2	2	4	1	1	0	1	0	0	0	0	0
2	61	2	2	1	2	6	3	0	0	0	1	0	0	0	0	0	0	0	0	1	1	1	0	1	0	0	0	1	0	0	1	0	0	0	2	2	4	0	0	0	0	0	0	1	0	1	1	2	1
2	48	2	2	1	2	8	4	1	0	0	0	0	0	0	0	0	0	0	0	0	0	0	0	0	1	0	0	1	0	0	0	0	1	0	2	2	4	1	1	0	0	0	0	0	0	0
2	53	2	1	1	1	8	2	0	0	1	1	0	0	0	0	0	0	0	0	0	0	0	1	1	0	0	0	1	0	0	1	0	0	0	2	1	4	1	0	0	1	0	0	0	0	0
2	58	2	2	1	1	6	2	0	0	0	1	0	0	0	0	0	0	1	1	0	0	1	1	0	0	0	0	1	0	0	1	0	0	0	2	3	4	1	0	1	0	0	0	0	0	1	2	2	3
2	58	2	2	1	1	9	3	0	0	1	0	0	0	0	0	0	0	1	0	0	0	0	1	1	0	0	0	1	0	0	1	0	0	0	2	2	4	1	0	1	1	0	0	0	0	1	1	4	2
2	61	1	2	1	1	3	2	0	1	1	1	0	0	0	0	0	0	0	0	0	0	0	0	0	1	0	0	1	0	0	1	1	0	0	2	3	4	0	0	0	0	0	0	1	0	0
2	52	2	2	1	4	4	3	0	1	0	0	0	0	0	0	0	0	0	0	0	0	0	0	1	0	0	0	1	0	0	1	0	0	0	2	3	4	0	0	0	0	0	0	1	0	1	2	3	3
2	32	2	1	1	3	8	3	0	0	0	0	0	0	1	0	1	0	0	0	0	1	0	0	1	0	0	0	1	0	0	1	0	0	0	2	2	4	1	0	1	1	0	0	0	0	0
2	45	1	2	0
2	45	2	2	0
2	29	2	2	0
2	60	2	2	1	3	4	2	0	0	0	1	0	0	0	0	0	0	0	0	0	0	0	0	0	1	0	0	1	0	0	1	0	0	0	1	3	4	0	0	0	0	0	0	1	0	0
2	52	2	2	0
2	52	2	1	1	1	3	2	0	0	0	1	0	0	0	0	0	0	0	0	0	1	1	0	0	0	0	0	0								3	4	0	0	0	0	0	0	1	0	1	1	1	1
2	29	2	9	1	1	1	2	0	0	0	1	0	0	0	0	0	0	0	0	0	0	0	0	0	1	0	0	0								4		0	0	0	0	0	0	1	0	0
2	45	2	2	1	1	4	1	1	0	1	1	0	0	0	0	0	0	0	0	0	0	0	0	1	0	0	0	0								2	4	0	0	0	0	0	0	1	0	0
2	55	2	2	0
2	60	2	2	1	1	7	2	0	1	1	1	0	0	0	0	0	0	1	0	0	0	1	0	1	0	0	0	1	0	0	1	0	0	0	2	1	2	0	0	0	0	0	0	1	0	1	2	2	2
2	66	2	2	0
2	61	2	2	0
2	65	1	2	0
2	43	2	2	1	2	5	4	1	1	1	1	0	0	0	0	0	0	0	0	1	1	1	1	1	0	0	0	1	0	0	1	0	0	0	2	2	4	0	0	0	0	0	0	1	0	0
2	48	2	2	0
2	61	2	2	1	2	7	3	1	0	0	1	0	0	0	0	0	0	1	0	1	0	0	1	1	0	0	0	1	0	1	0	0	0	0	2	1	3	0	0	0	0	0	0	1	0	1	2	1	1
2	70	1	2	1	1	2	2	0	0	1	1	0	0	0	0	0	0	0	0	0	0	0	0	0	1	0	0	0								3	4	0	0	0	0	0	0	1	0	0
2	41	2	3	1	3	7	3	1	1	0	0	0	0	0	0	0	0	0	0	0	0	0	1	0	0	0	0	1	0	1	1	1	0	0	2	3	4	0	0	0	0	0	0	1	0	0
2	26	2	3	1	1	8	3	0	0	1	0	0	0	0	0	0	0	1	0	1	0	1	0	1	0	0	0	1	0	0	0	1	0	0	3	2	2	1	1	0	0	0	0	0	0	0
2	59	2	2	0
2	47	2	1	1	3	7	2	1	1	0	0	0	0	0	0	0	0	0	0	0	0	0	1	0	0	0	1	1	1	0	1	0	0	0	2	1	4	1	0	0	1	0	0	0	0	1	2	3	4
2	64	2	6	1	1	1	1	0	0	0	1	0	0	0	0	0	0	0	0	0	0	0	0	0	1	0	0	1	0	0	1	0	0	0	1	4		0	0	0	0	0	0	1	0	0
2	41	2	1	1	3	3	3	0	0	0	1	0	0	0	0	0	0	0	0	0	0	0	0	1	0	0	0	1	0	1	1	0	0	0	2	1	4	0	0	0	0	0	0	1	0	0
2	37	2	2	1	2	6	3	1	0	0	1	0	0	0	0	0	0	1	0	0	0	0	0	1	0	0	0	1	0	0	0	1	0	0	2	2	3	0	0	0	0	0	0	1	0	1	2	3	2
2	65	2	2	0
2	70	1	2	0
2	58	2	2	0
2	59	2	2	1	2	7	3	0	0	1	0	0	0	0	0	0	0	0	0	1	1	0	0	1	0	0	0	1	0	0	1	0	1	0	2	2	3	1	1	0	0	0	0	0	0	0
2	23	2	4	1	2	5	4	0	0	1	0	0	0	0	0	0	0	0	0	0	1	0	0	1	0	0	0	1	0	0	1	0	1	0	2	2	4	1	1	0	0	0	0	0	0	0
2	70	1	2	0
2	61	2	2	0
2	49	2	1	0
2	51	2	2	1	2	1	3	0	1	0	0	0	0	0	0	0	0	0	0	0	0	0	0	1	0	0	0	1	0	0	1	0	0	0	2	3	4	1	0	1	0	0	0	0	0	0
2	62	2	2	1	1	6	4	0	0	0	1	0	0	0	0	0	0	1	0	0	0	0	0	1	0	0	0	1	0	0	1	0	0	0	2	2	4	1	1	0	1	0	0	0	0	0
2	70	2	2	0
2	60	2	2	0
2	64	2	2	1	3	4	2	1	0	0	1	0	0	0	0	0	0	0	0	1	1	1	0	1	0	0	0	1	0	0	1	0	0	0	2	1	4	1	0	0	1	0	0	0	0	1	2	2	3
2	56	2	2	1	4	6	2	0	1	1	1	0	0	0	0	0	0	0	0	1	1	1	0	1	0	0	0	1	0	0	1	0	0	0	2	2	4	0	0	0	0	0	0	1	0	0
2	60	2	2	1	1	3	1	0	0	1	0	0	0	0	0	0	0	0	0	0	0	0	0	0	1	0	0	0								4		0	0	0	0	0	0	1	0	0
2	64	2	2	1	1	6	2	1	0	1	0	0	0	0	0	0	0	1	0	1	0	0	0	1	0	0	0	1	0	0	1	0	0	0	2	3	4	0	0	0	0	0	0	1	0	0
2	48	2	1	1	2	8	2	1	1	0	0	0	0	0	0	0	0	0	1	1	1	1	1	0	0	0	0	1	0	0	1	0	0	0	1	1	3	1	0	0	1	0	0	0	1	0
2	63	2	2	1	1	4	2	0	1	0	1	0	0	0	0	0	0	1	0	0	0	0	0	0	0	0	0	1	0	0	1	0	0	0	2	3	4	1	0	1	0	0	0	0	0	1	1	1	1
2	33	2	1	0
2	55	2	2	1	3	8	5	0	1	1	1	0	0	0	0	0	0	1	1	1	1	1	1	1	0	0	0	1	0	1	1	1	0	0	2	2	4	0	0	0	0	0	0	1	0	0
2	65	2	2	1	2	3	2	0	0	0	0	0	0	0	1	0	0	0	0	0	0	0	0	0	1	0	0	1	0	0	0	1	0	0	1	3	4	0	0	0	0	0	0	1	0	0
2	56	2	2	0
2	69	2	2	1	5	4	1	0	1	0	0	0	0	0	0	0	0	0	0	0	0	0	0	0	1	0	0	0								3	4	0	0	0	0	0	0	1	0	0
2	25	2	8	1	2	3	1	0	0	1	0	0	0	0	0	0	0	0	0	0	0	0	0	1	0	0	0	1	0	0	1	0	0	0	1	2	4	0	0	0	0	0	0	1	0	0
2	53	2	1	0
2	55	2	2	0
2	57	2	2	0
2	64	2	2	0
2	26	2	3	1	3	4	2	1	0	0	1	0	0	0	0	0	0	1	0	0	0	0	0	1	0	0	0	1	0	1	1	1	0	0	2	1	3	0	0	0	0	0	0	1	0	0
2	27	2	2	1	3	4	2	1	0	0	1	0	0	0	0	0	0	0	0	0	0	0	0	1	0	0	0	1	0	1	1	0	0	0	2	2	3	1	0	0	1	0	1	0	0	0
2	63	2	2	0
2	26	2	3	1	4	7	3	1	0	1	1	0	0	0	0	0	0	1	0	1	0	1	0	0	0	0	0	1	0	1	1	0	0	0	2	3	4	1	0	0	1	0	0	0	0	0
2	64	1	2	0
2	63	2	2	1	2	6	2	0	1	1	0	0	0	0	0	0	0	1	0	1	1	0	1	1	0	0	0	1	0	0	1	0	0	0	3	2	4	1	0	1	0	0	0	0	0	1	1	1	1
2	54	2	2	1	2	4	3	0	1	0	0	0	0	0	0	0	0	1	0	0	0	0	0	1	0	0	0	0								3	4	0	0	0	0	0	0	1	0	1	1	2	3
2	69	2	2	1	1	5	1	0	0	1	0	0	0	0	0	0	0	0	0	0	0	0	0	0	1	0	0	1	0	1	0	0	0	0	2	2	4	0	0	0	0	0	0	1	0	0
2	63	2	2	0
2	64	2	2	0
2	60	2	2	0
2	70	2	2	0
2	42	2	1	1	1	8	3	1	1	1	0	0	0	0	0	0	0	1	1	1	0	0	0	1	0	0	0	1	0	0	1	1	0	0	2	2	4	0	0	0	0	0	0	1	0	1	2	2	1
2	41	2	1	0
2	36	1	2	1	4	4	4	1	1	0	1	0	0	0	0	0	0	0	0	1	1	0	0	0	0	0	0	1	0	0	1	1	0	0	2	2	4	1	0	0	1	0	0	0	0	1	2	3	2
2	58	1	2	1	2	5	2	1	1	1	0	0	1	0	0	0	0	1	0	1	1	0	0	1	0	0	0	1	0	0	1	0	0	0	2	2	3	0	0	0	0	0	0	1	0	0
2	58	2	2	1	3	8	2	1	1	0	0	0	0	0	0	0	0	0	0	1	0	0	1	1	0	0	0	0								2	4	1	0	0	1	0	0	0	0	1	2	3	2
2	62	2	2	0
2	52	2	2	0
2	31	2	3	1	1	5	2	0	0	1	1	0	0	0	0	0	0	0	0	0	0	0	0	1	0	0	0	0								2	4	0	0	0	0	0	0	1	0	0
2	37	2	2	1	2	5	3	0	0	1	0	0	0	0	0	0	0	0	0	0	1	1	1	1	0	0	0	0								3	4	1	0	0	1	0	0	0	0	1	2	5	2
2	66	2	2	0
2	65	2	2	0
2	28	2	3	1	3	4	2	0	0	0	1	0	0	0	0	0	0	1	0	0	0	0	0	0	0	0	1	0								3	4	0	0	0	0	0	0	1	0	0
2	25	2	8	1	2	3	3	0	1	0	0	0	0	0	0	0	0	0	0	0	0	0	0	0	1	0	0	0								3	4	1	0	0	1	0	0	0	0	1	2	3	2
2	65	2	2	1	4	6	2	0	0	1	0	0	0	0	0	0	0	0	0	0	0	0	1	1	0	0	0	1	0	0	1	1	0	0	2	2	4	0	0	0	0	0	0	1	0	0
2	36	2	1	1	4	8	2	0	0	1	0	0	0	0	0	0	0	0	0	0	0	0	0	0	1	0	0	1	0	1	0	0	0	0	2	2	4	0	0	0	0	0	0	1	0	1	1	1	1
2	57	2	1	1	3	2	2	0	0	0	1	0	0	0	0	0	0	0	0	0	0	0	0	0	1	0	0	1	0	0	1	0	0	0	2	3	4	0	0	0	0	0	0	1	0	0
2	49	2	2	1	5	6	2	0	0	1	1	0	0	0	0	0	0	0	0	1	0	1	1	0	0	0	0	1	0	0	0	1	1	0	2	2	3	1	0	1	0	0	0	0	0	1	1	3	2
2	36	2	2	0
2	26	2	9	1	3	6	2	0	0	1	1	0	0	0	0	0	0	0	0	1	1	0	0	0	0	0	0	1	0	0	0	1	0	0	2	3	4	1	1	0	0	0	0	0	0	0
2	38	2	2	1	2	5	2	0	0	1	0	0	0	0	0	0	0	1	0	0	0	0	0	1	0	0	0	1	0	0	1	0	0	0	1	4		0	0	0	0	0	0	1	0	0
2	46	2	2	1	2	6	1	1	0	0	0	0	0	0	0	0	0	0	0	1	1	0	0	0	0	0	0	1	0	0	1	0	0	0	2	3	4	0	0	0	0	0	0	1	0	0
2	28	1	3	1	1	7	3	1	0	0	1	0	0	0	0	0	0	0	0	0	1	0	0	1	0	0	0	1	0	0	1	0	0	0	2	2	4	1	0	1	0	0	0	0	0	0
2	28	2	1	1	1	8	3	1	0	1	1	1	0	0	0	0	0	1	0	0	0	0	0	1	0	0	0	1	0	0	0	1	0	0	2	3	4	0	0	0	0	0	0	1	0	0
2	29	1	3	0
2	33	2	2	1	1	4	1	0	0	1	0	0	0	0	0	0	0	0	0	0	0	0	0	1	0	0	0	1	0	0	1	0	0	0	2	1	4	0	0	0	0	0	0	1	0	0
2	55	2	2	1	1	6	2	0	1	1	1	0	0	0	0	0	0	1	0	1	1	0	1	1	0	0	0	1	0	0	1	1	1	1	2	3	4	1	0	1	0	0	0	0	0	1	1	2	2
2	26	1	3	0
2	64	2	2	0
2	51	2	1	0
2	28	1	3	1	2	5	2	1	0	0	1	0	0	0	0	0	0	0	0	0	0	0	0	1	0	0	0	0								2	4	0	0	0	0	0	0	1	0	1	2	2	2
2	30	2	1	1	2	6	2	0	1	1	0	0	0	0	0	0	0	0	0	0	0	0	0	1	0	0	0	0								3	4	0	0	0	0	0	0	1	0	1	1	1	1
2	28	2	3	0
2	59	2	2	1	1	6	2	0	1	0	0	0	0	0	0	0	0	0	0	0	0	0	0	1	0	0	0	1	0	0	1	0	0	0	3	1	4	0	0	0	0	0	0	1	0	1	4	1	2
2	26	2	3	0
2	47	2	1	0
2	43	2	8	1	2	6	2	0	0	1	0	0	0	0	0	0	0	0	0	1	1	0	0	1	0	0	0	0								3	4	0	0	0	0	0	0	1	0	0
2	25	2	3	1	3	5	2	0	0	1	1	0	0	0	0	0	0	0	0	0	0	0	0	0	1	0	0	0								4		1	0	0	1	0	0	0	0	0
2	34	2	1	1	1	7	1	0	0	0	1	0	0	0	0	0	0	0	0	0	0	0	0	1	0	0	0	1	0	0	1	0	0	0	2	1	3	0	0	0	0	0	0	1	0	1	2	2	2
2	41	2	1	0
2	25	2	1	0
2	22	2	5	1	4	5	2	0	0	1	1	0	0	0	0	0	0	1	0	0	0	0	0	1	0	0	0	1	0	0	1	0	0	0	2	1	4	0	0	0	0	0	0	1	0	1	1	2	1
2	54	2	2	1	4	6	2	0	0	0	1	1	0	0	0	0	0	0	0	0	0	0	0	1	0	0	0	1	0	0	1	0	0	0	2	2	4	1	0	1	0	0	0	0	0	1	1	1	1
2	30	2	1	1	2	4	2	1	0	0	1	0	0	0	0	0	0	1	0	0	0	0	0	0	0	0	0	1	0	0	1	0	0	0	2	2	4	0	0	0	0	0	0	1	0	1	2	2	2
2	58	2	2	0
2	36	1	2	0
2	43	2	9	1	2	7	2	1	0	1	0	0	0	0	0	0	0	1	0	0	0	0	0	0	0	0	0	1	0	0	1	0	0	0	2	2	4	0	0	0	0	0	0	1	0	0
2	39	2	9	0
2	45	2	1	0
2	37	2	1	1	2	6	2	0	1	1	0	0	0	0	0	0	0	0	0	0	0	0	0	1	0	0	0	1	0	0	1	0	0	0	1	4		0	0	0	0	0	0	1	0	1	1	2	3
2	37	2	2	1	1	7	2	1	0	1	1	0	0	0	0	0	0	1	1	1	0	1	0	0	0	0	0	0								4		0	0	0	0	0	0	1	0	1	1	1	1
2	23	2	9	1	3	5	2	0	0	1	0	0	0	0	0	0	0	0	0	0	0	0	0	1	0	0	0	1	0	0	1	0	0	0	2	3	3	0	0	0	0	0	0	1	0	0
2	36	2	2	1	1	6	2	0	1	0	0	0	0	0	0	0	0	0	0	0	0	0	0	0	1	0	0	1	0	0	1	0	0	0	1	4		1	0	0	1	0	0	0	0	0
2	60	2	2	0
2	52	2	9	0
2	51	2	2	0
2	64	2	2	0
2	65	2	2	1	3	7	3	0	0	1	0	0	0	0	0	0	0	0	0	0	0	0	0	1	0	0	0	0								3	3	0	0	0	0	0	0	1	0	1	2	3	3
2	32	2	9	1	2	6	2	0	1	0	0	0	0	0	0	0	0	1	0	0	0	0	0	0	0	0	0	1	0	0	0	1	0	0	1	3	4	0	0	0	0	0	0	1	0	0
2	67	2	2	1	1	7	2	0	0	0	0	0	0	1	0	0	0	0	0	0	0	0	0	0	1	0	0	0								4		0	0	0	0	0	0	1	0	0
2	56	2	2	0
2	68	2	2	0
2	48	2	1	1	4	6	5	0	1	1	0	0	0	0	0	0	0	0	0	0	0	0	1	0	0	0	0	1	0	1	1	0	0	0	2	2	4	0	0	0	0	0	0	1	0	0
2	50	2	2	0
2	48	2	2	1	4	4	2	0	1	1	0	0	0	0	0	0	0	0	0	0	0	0	0	1	0	0	0	1	0	0	1	0	0	0	1	2	4	1	0	0	1	0	0	0	0	0
2	46	2	2	1	1	8	4	0	1	1	1	0	0	0	0	0	0	1	1	1	1	0	0	1	0	0	0	1	0	1	1	1	0	0	2	1	1	1	0	0	1	0	0	0	0	0
2	58	2	2	1	6	4	2	0	1	1	0	0	0	0	0	0	0	0	0	0	0	0	0	0	1	0	0	1	0	1	1	0	0	0	2	3	4	0	0	0	0	0	0	1	0	0
2	27	2	3	1	2	6	2	0	1	1	0	0	0	0	0	0	0	0	0	1	0	0	0	1	0	0	0	1	0	1	1	0	0	0	2	2	4	0	0	0	0	0	0	1	0	0
2	29	2	2	1	2	5	2	0	1	1	1	0	0	0	0	0	0	0	0	0	0	0	0	0	1	0	0	1	0	0	1	0	0	0	2	2	4	0	0	0	0	0	0	1	0	0
2	32	2	2	1	1	5	2	1	0	1	1	0	0	0	0	0	0	0	0	1	1	0	1	0	0	0	0	1	0	0	1	1	0	0	1	2	4	0	0	0	0	0	0	1	0	0
2	26	2	3	0
2	30	2	2	0
2	59	2	2	0
2	35	2	2	1	2	4	2	0	0	1	0	0	0	0	0	0	0	0	0	0	0	0	0	0	1	0	0	1	0	0	1	0	0	0	1	3	4	0	0	0	0	0	0	1	0	0
2	46	2	2	1	5	3	3	1	1	0	1	0	0	0	0	0	0	0	0	0	0	0	0	0	1	0	0	0								4		0	0	0	0	0	0	1	0	0
2	47	2	9	1	2	5	2	0	0	1	0	0	1	0	0	0	0	0	0	0	1	0	1	0	0	0	0	1	0	0	1	0	0	0	2	2	4	0	0	0	0	0	0	1	0	0
2	34	2	2	1	1	2	2	0	0	1	1	0	0	0	0	0	0	1	0	0	0	0	0	0	0	0	0	0								4		1	0	1	0	0	0	0	0	1	2	3	3
2	30	2	2	1	3	6	3	1	0	1	0	0	0	0	0	0	0	0	0	1	1	0	0	1	0	0	0	1	0	0	1	0	0	0	1	3	4	0	0	0	0	0	0	1	0	0
2	29	1	2	1	2	6	2	0	1	0	1	0	0	0	0	0	0	0	0	0	0	0	0	1	0	0	0	1	0	0	1	0	0	0	2	3	4	1	0	0	1	0	0	0	0	0
2	50	2	2	1	2	4	2	0	1	1	1	0	0	0	0	0	0	0	0	0	0	0	0	0	1	0	0	1	0	0	0	0	0	1	1	4		1	0	0	1	0	0	0	0	0
2	56	1	2	0
2	37	2	1	0
2	56	2	2	0
2	34	2	9	0
2	37	2	9	0
2	54	2	2	0
2	62	2	2	0
2	51	2	9	0
2	55	2	2	0
2	26	2	3	0
2	24	2	4	0
2	65	2	2	0
2	30	2	9	1	2	3	2	0	0	1	0	0	0	0	0	0	0	0	0	0	0	0	0	0	1	0	0	0								3	4	0	0	0	0	0	0	1	0	0
2	27	2	3	0
2	34	2	9	0
2	35	2	2	1	1	5	3	0	0	0	1	0	0	0	0	0	0	0	0	0	0	0	0	1	0	0	0	1	0	0	1	0	0	0	2	3	4	0	0	0	0	0	0	1	0	0
2	32	1	2	0
2	44	2	2	1	3	5	2	0	0	0	1	0	0	0	0	0	0	0	0	0	0	0	0	0	1	0	0	1	0	0	1	0	0	0	2	3	4	0	0	0	0	0	0	1	0	0
2	31	2	2	1	2	5	2	0	1	0	1	0	0	0	0	0	0	0	1	1	0	0	1	1	0	0	0	1	0	1	1	0	0	0	2	3	4	1	0	1	1	0	0	0	0	0
2	53	2	2	0
2	45	2	2	1	1	4	2	0	0	0	1	0	0	0	0	0	0	0	0	0	1	0	0	1	0	0	0	0								4		0	0	0	0	0	0	1	0	0
2	29	2	2	1	3	3	3	1	1	1	0	0	0	0	0	0	0	0	0	0	0	0	0	0	1	0	0	1	0	1	1	0	0	0	1	3	4	1	0	0	1	0	0	0	0	0
2	60	2	2	1	2	6	1	0	0	0	1	0	0	0	0	0	0	0	0	0	0	0	0	1	0	0	0	0								3	4	0	0	0	0	0	0	1	0	1	1	2	2
2	49	2	2	1	3	5	3	1	1	0	1	0	0	0	0	0	0	0	0	0	0	0	0	1	0	0	0	1	0	0	1	0	0	0	2	3	4	1	0	0	1	0	0	0	0	1	2	3	2
2	46	2	2	0
2	64	2	2	0
2	57	2	2	0
2	34	2	2	1	2	2	2	0	1	0	0	0	0	0	0	0	0	0	0	1	0	0	0	0	0	0	0	0								2	4	0	0	0	0	0	0	1	0	1	3	3	3
2	52	2	2	1	1	6	1	0	0	0	1	0	0	0	0	0	0	0	0	0	0	0	0	1	0	0	0	1	0	0	1	0	0	0	2	3	4	0	0	0	0	0	0	1	0	1	2	3	2
2	57	2	2	1	2	4	2	0	1	1	0	0	0	0	0	0	0	0	0	0	0	0	0	0	1	0	0	1	0	0	1	0	0	0	2	3	4	1	0	0	0	0	0	0	1	1	2	2	3
2	36	2	2	1	1	7	4	0	0	1	0	0	0	0	0	0	0	0	0	0	1	0	0	1	0	0	0	1	0	1	0	0	0	0	3	2	4	0	0	0	0	0	0	1	0	1	1	3	3
2	28	2	3	1	1	3	2	0	0	1	1	0	0	0	0	0	0	0	0	0	0	0	0	0	1	0	0	1	0	0	1	0	0	0	2	3	4	0	0	0	0	0	0	1	0	1	3	2	2
2	36	2	2	1	4	5	3	0	0	1	0	0	0	0	0	0	0	0	0	0	1	0	0	0	0	0	0	1	0	0	1	0	0	0	2	2	4	1	0	0	1	0	0	0	0	1	2	1	1
2	35	2	1	0
2	25	2	3	1	3	5	3	1	0	1	1	0	0	0	0	0	0	1	0	1	1	0	0	1	0	0	0	1	0	0	1	0	0	0	2	2	3	0	0	0	0	0	0	1	0	1	1	2	3
2	47	2	2	1	3	4	2	0	0	1	1	0	0	0	0	0	0	0	0	1	1	0	0	1	0	0	0	1	0	0	1	0	0	0	1	3	4	0	0	0	0	0	0	1	0	1	1	1	1
2	31	2	9	1	3	7	2	0	0	1	0	0	0	0	0	0	0	1	0	0	1	1	0	1	0	0	0	0								2	3	0	0	0	0	0	0	1	0	1	2	2	2
2	54	2	2	0
2	48	1	2	0
2	54	2	2	0
2	45	2	1	1	1	6	1	0	1	0	0	0	0	0	0	0	0	0	0	0	0	0	0	1	0	0	0	1	0	1	1	0	0	0	2	2	4	0	0	0	0	0	0	1	0	0
2	25	2	2	0
2	30	1	2	1	1	7	4	1	0	1	1	0	0	0	0	0	0	1	0	1	0	0	0	1	0	0	0	1	0	1	1	1	0	0	2	2	4	1	0	0	1	0	0	0	0	0
2	28	2	3	1	3	5	2	0	1	1	1	0	0	0	0	0	0	1	0	0	0	0	0	0	0	0	0	1	0	0	1	0	0	0	1	3	3	1	0	0	1	0	0	0	0	0
2	23	2	5	1	2	6	3	1	1	1	1	0	0	0	0	0	0	1	0	0	1	0	0	1	0	0	0	1	0	0	1	0	0	0	2	1	4	0	0	0	0	0	0	1	0	1	2	1	2
2	23	2	4	1	3	10	4	1	1	0	0	0	0	0	0	0	0	1	1	1	1	1	1	1	0	0	0	1	0	0	0	1	0	0	2	1	4	1	1	0	0	0	0	0	0	1	1	1	1
2	57	2	1	0
2	53	2	2	1	3	5	3	1	0	1	1	0	0	0	0	0	0	1	0	1	1	0	0	1	0	0	0	1	0	0	1	0	0	0	2	2	4	0	0	0	0	0	0	1	0	0
2	56	2	2	1	3	4	3	0	0	0	1	0	0	0	0	0	0	0	0	0	0	0	0	0	1	0	0	1	0	0	0	1	0	0	1	3	4	0	0	0	0	0	0	1	0	0
2	60	2	2	0
2	24	1	9	0
2	51	2	2	0
2	51	1	2	1	3	8	3	1	0	1	1	0	0	0	0	0	0	0	0	0	0	0	0	1	0	0	0	1	0	0	1	0	0	0	3	3	4	0	0	0	0	0	0	1	0	0
2	59	2	2	0
2	64	2	2	0
2	41	2	9	0
2	32	2	2	0
2	28	2	3	0
2	57	2	2	0
2	30	1	2	1	2	7	2	0	0	1	0	0	0	0	0	0	0	0	0	0	0	0	0	0	1	0	0	1	0	0	1	0	0	0	1	4		0	0	0	0	0	0	1	0	1	1	3	3
2	50	2	2	1	1	5	2	0	0	0	1	0	0	0	0	0	0	0	0	1	0	0	0	1	0	0	0	0								2	4	0	0	0	0	0	0	1	0	0
2	57	2	2	1	2	5	2	0	0	1	0	0	0	0	0	0	0	0	0	0	1	0	1	0	0	0	0	0								3	4	1	0	0	1	0	0	0	0	0
2	60	2	2	0
2	70	2	2	0
2	67	2	2	0
2	60	2	2	0
2	27	1	3	0
2	30	2	2	1	2	3	3	0	1	0	0	0	0	0	0	0	0	0	0	0	0	0	0	0	1	0	0	0								3	4	1	0	1	1	0	0	0	0	0
2	48	1	2	0
2	58	2	2	1	2	7	4	0	0	1	0	0	0	0	0	0	0	1	0	0	0	0	0	0	0	0	0	1	0	0	0	1	1	0	2	2	3	1	1	0	0	0	0	0	0	0
2	50	2	2	0
2	62	1	2	0
2	34	1	9	0
2	38	2	3	0
2	57	2	1	0
2	28	2	1	1	2	5	2	0	0	0	1	0	0	0	0	0	0	0	0	0	1	0	0	1	0	0	0	1	0	1	1	0	0	0	2	2	4	0	0	0	0	0	0	1	0	1	1	1	1
2	42	2	2	1	1	5	3	0	0	1	0	0	0	0	0	0	0	0	0	0	0	1	0	0	0	0	0	1	0	1	1	0	0	0	1	4		0	0	0	0	0	0	1	0	0
2	69	2	2	0
2	26	2	1	1	1	3	1	0	0	1	0	0	0	0	0	0	0	0	0	0	0	0	0	0	1	0	0	1	0	0	1	0	0	0	1	4		0	0	0	0	0	0	1	0	1	2	3	3
2	30	2	1	1	1	7	3	0	1	1	0	1	0	0	0	0	0	1	1	0	0	1	0	1	0	0	0	1	0	0	1	0	0	0	2	1	3	1	0	0	1	0	0	0	0	1	1	4	1
2	35	2	2	1	1	5	3	0	0	1	0	0	0	0	0	0	0	1	0	0	0	0	0	1	0	0	0	1	0	0	1	0	0	0	1	2	4	0	0	0	0	0	0	1	0	0
2	27	2	3	1	3	6	3	0	0	1	0	0	0	0	0	0	0	0	0	1	1	1	0	0	0	0	0	1	0	0	1	0	0	0	2	2	4	0	0	0	0	0	0	1	0	1	2	2	3
2	47	1	2	1	3	4	2	0	1	1	0	0	0	0	0	0	0	0	0	0	0	0	0	0	1	0	0	1	0	1	1	0	0	0	1	3	4	1	0	0	1	0	0	0	0	0
2	22	2	8	1	2	3	1	0	0	0	1	0	0	0	0	0	0	0	0	0	0	0	0	0	1	0	0	0								4		1	0	1	0	0	0	0	0	0
2	49	2	1	0
2	25	2	1	1	2	5	2	0	0	1	1	0	0	0	0	0	0	0	0	0	0	0	0	1	0	0	0	0								2	4	1	0	0	1	0	0	0	0	1	2	2	2
2	28	1	3	1	2	3	1	0	0	0	1	0	0	0	0	0	0	0	0	0	0	0	0	0	1	0	0	1	0	1	1	0	0	0	2	3	4	0	0	0	0	0	0	1	0	0
2	60	2	2	0
2	25	2	3	0
2	30	2	3	0
2	23	1	9	1	2	3	2	0	0	1	1	0	0	0	0	0	0	0	0	0	0	0	0	1	0	0	0	0								3	4	0	0	0	0	0	0	1	0	1	2	2	3
2	27	2	2	0
2	37	2	2	0
2	51	2	2	0
2	31	2	2	1	2	6	4	0	0	0	0	0	0	0	0	0	0	1	1	1	1	1	0	1	0	0	0	1	0	0	1	0	0	0	2	2	4	0	0	0	0	0	0	1	0	0
2	32	2	3	0
2	51	2	1	1	4	5	3	1	0	1	0	1	0	0	0	0	0	0	0	1	1	0	0	1	0	0	0	1	0	0	1	1	0	0	3	2	3	1	0	0	1	0	0	0	0	0
2	70	2	2	0
2	25	2	1	0
2	48	2	2	1	1	2	1	0	1	0	1	0	0	0	0	0	0	0	0	0	0	0	0	1	0	0	0	1	0	0	1	0	0	0	1	3	4	0	0	0	0	0	0	1	0	1	2	2	2
2	65	2	2	0
2	34	2	1	0
2	35	2	2	1	3	7	3	0	0	1	0	0	0	0	0	0	0	1	0	1	1	0	0	1	0	0	0	1	0	0	1	0	1	0	1	3	4	1	1	0	0	0	0	0	0	1	1	5	5
2	36	2	2	0
2	25	2	3	1	2	5	3	0	1	0	1	0	0	0	0	0	0	0	0	1	0	1	0	1	0	0	0	1	0	0	1	0	0	0	2	2	4	0	0	0	0	0	0	1	0	0
2	62	2	2	1	2	7	2	0	0	1	0	0	0	0	0	0	0	0	0	0	1	1	0	1	0	0	0	0								3	4	1	0	0	1	0	0	0	0	0
2	59	2	2	0
2	66	2	2	0
2	33	2	9	1	3	4	2	0	1	1	0	0	0	0	0	0	0	0	0	1	0	0	0	0	0	0	0	0								3	4	0	0	0	0	0	0	1	0	0
2	25	2	9	0
2	53	2	2	0
2	36	2	1	0
2	62	1	2	0
2	62	1	2	0
2	30	1	2	0
2	59	2	2	0
2	49	2	2	1	3	5	2	0	1	0	0	0	0	0	0	0	0	1	0	0	0	0	1	0	0	0	0	1	0	0	0	1	0	0	2	3	4	0	0	0	0	0	0	1	0	0
2	57	2	2	0
2	50	2	2	1	1	5	2	0	0	0	1	0	0	0	0	0	0	0	0	0	0	0	0	0	1	0	0	1	0	0	1	0	0	0	1	3	4	0	0	0	0	0	0	1	0	1	1	4	2
2	29	2	2	1	1	2	3	0	0	1	0	0	0	0	0	0	0	0	0	0	0	0	0	0	1	0	0	1	0	0	1	0	0	0	2	3	4	0	0	0	0	0	0	1	0	0
2	57	2	2	0
2	53	1	2	0
2	19	2	5	1	1	2	2	1	0	1	1	0	0	0	0	0	0	0	0	1	0	0	0	1	0	0	0	1	1	1	1	0	0	0	2	3	4	0	0	0	0	0	0	1	0	0
2	63	2	1	1	3	2	1	0	1	0	1	0	0	0	0	0	0	0	0	0	0	0	0	1	0	0	0	0								2	2	0	0	0	0	0	0	1	0	0
2	35	2	1	0
2	61	2	1	1	2	4	2	1	0	0	1	0	0	0	0	0	0	0	0	0	1	0	0	1	0	0	0	0								3	4	0	0	0	0	0	0	1	0	1	2	1	2
2	31	1	2	1	2	2	2	0	0	1	1	0	0	0	0	0	0	0	0	0	0	0	0	0	1	0	0	0								4		0	0	0	0	0	0	1	0	1	2	5	5
2	64	2	2	0
2	30	2	3	1	3	4	3	0	0	1	0	0	0	0	0	0	0	0	0	0	0	0	0	1	0	0	0	1	0	1	1	0	0	0	2	2	3	1	0	0	1	0	0	0	0	1	1	1	2
2	46	2	1	0
2	35	2	9	0
2	48	2	1	0
2	26	2	3	1	1	4	1	0	0	1	0	0	0	0	0	0	0	0	0	0	0	0	0	0	1	0	0	0								4		0	0	0	0	0	0	1	0	0
2	56	2	2	1	2	6	3	0	1	0	1	0	0	0	0	0	0	1	0	0	0	1	0	0	0	0	1	0								1	3	0	0	0	0	0	0	1	0	0
2	30	2	3	0
2	58	1	2	0
2	25	2	2	1	1	3	1	0	0	0	1	0	0	0	0	0	0	0	0	0	0	0	0	0	1	0	0	0								4		0	0	0	0	0	0	1	0	0
2	36	2	1	1	1	7	2	0	1	1	0	0	0	0	0	0	0	1	0	0	1	0	0	0	0	0	0	1	0	0	0	1	0	0	2	3	4	0	0	0	0	0	0	1	0	1	1	2	1
2	55	2	2	1	2	6	2	0	1	0	0	0	0	0	0	0	0	0	0	0	0	0	0	0	1	0	0	1	0	0	1	0	0	0	1	3	4	1	0	1	0	0	0	0	0	0
2	51	2	1	0
2	45	2	1	1	6	5	3	0	1	0	0	0	0	0	0	0	0	1	0	0	0	0	1	0	0	0	0	1	0	0	1	0	0	0	2	3	3	1	0	0	1	0	0	0	0	1	2	1	1
2	54	2	2	0
2	34	2	2	1	3	4	2	0	0	1	1	0	0	0	0	0	0	0	0	0	0	0	0	0	1	0	0	1	0	0	1	0	0	0	2	3	4	0	0	0	0	0	0	1	0	0
2	39	2	9	0
2	25	2	3	0
2	48	2	2	1	2	6	2	0	0	0	1	0	0	0	0	0	0	0	0	0	0	0	1	0	0	0	0	1	0	0	1	0	0	0	2	3	4	1	0	1	1	0	0	0	0	1	1	1	1
2	27	2	3	1	2	5	3	1	0	1	1	0	0	0	0	0	0	0	0	1	1	0	1	0	0	0	0	1	0	1	1	0	0	0	2	2	4	1	0	1	0	0	0	0	0	0
2	24	1	8	0
2	58	2	2	0
2	30	2	1	1	3	7	2	0	0	0	1	0	0	0	0	0	0	1	0	1	1	0	0	0	0	0	0	1	0	0	1	0	0	0	1	1	4	0	0	0	0	0	0	1	0	1	1	1	2
2	25	2	3	0
2	28	2	1	1	2	5	3	0	1	1	0	0	0	0	0	0	0	0	0	0	0	0	0	1	0	0	0	0								3	4	0	0	0	0	0	0	1	0	0
2	37	2	3	0
2	28	1	2	0
2	23	2	9	1	2	8	3	0	1	1	1	0	0	0	0	0	0	1	0	1	1	0	0	0	0	0	0	1	0	0	1	0	1	0	2	1	3	1	1	0	1	0	0	0	0	0
2	27	2	3	1	1	7	3	0	1	0	0	0	0	0	0	0	0	0	0	0	0	0	0	0	0	1	0	1	0	1	1	0	0	0	1	4		1	0	0	1	0	0	0	0	0
2	25	2	3	0
2	47	2	2	0
2	28	2	2	1	2	5	2	0	0	0	1	0	0	0	0	0	0	0	0	0	0	0	0	1	0	0	0	1	0	0	1	0	0	0	3	3	4	0	0	0	0	0	0	1	0	1	1	1	3
2	27	2	3	1	2	5	2	0	1	1	1	0	0	0	0	0	0	0	0	0	0	0	0	1	0	0	0	1	0	1	1	0	0	0	1	2	4	0	0	0	0	0	0	1	0	0
2	26	2	3	0
2	34	2	3	1	2	5	2	1	0	0	0	0	0	0	0	0	0	0	0	1	1	0	0	0	0	1	0	0								3	4	0	0	0	0	0	0	1	0	0
2	23	2	9	1	3	6	5	0	0	1	1	0	0	0	0	0	0	1	0	1	0	0	0	1	0	0	0	1	0	1	1	0	0	0	2	2	4	0	0	0	0	0	0	1	0	0
2	22	2	8	0
2	24	2	8	1	2	5	4	1	0	1	1	0	0	0	0	0	0	0	0	0	0	0	1	0	0	0	0	1	0	0	1	0	0	0	3	3	4	1	0	0	1	0	0	0	0	0
2	24	2	8	1	3	5	2	1	1	1	1	0	0	0	0	0	0	0	0	0	0	0	0	1	0	0	0	1	0	0	1	0	0	0	2	2	4	0	0	0	0	0	0	1	0	0
2	24	2	1	1	2	6	2	0	1	0	0	0	0	0	0	0	0	0	0	0	0	0	0	0	0	1	0	1	0	0	1	0	0	0	2	4		0	0	0	0	0	0	1	0	0
2	30	1	2	1	2	2	2	0	0	1	0	0	0	0	0	0	0	0	0	0	0	0	0	0	1	0	0	1	0	1	1	0	0	0	1	3	4	0	0	0	0	0	0	1	0	0
2	50	2	2	1	2	6	3	0	0	1	0	0	0	0	0	0	0	0	0	0	0	0	0	0	1	0	0	1	0	1	0	0	0	0	1	1	4	0	0	0	0	0	0	1	0	0
2	25	2	3	0
2	28	2	3	1	4	8	2	0	1	1	1	0	0	0	0	0	0	1	0	1	1	0	0	1	0	0	0	1	0	1	1	1	1	0	2	2	4	0	0	0	0	0	0	1	0	0
2	45	2	2	1	1	5	2	0	0	1	1	0	0	0	0	0	0	0	0	0	0	0	0	1	0	0	0	0								4		0	0	0	0	0	0	1	0	1	1	1	3
2	48	2	2	0
2	32	2	2	1	2	7	2	1	1	0	1	1	0	0	0	0	0	0	0	0	0	0	0	0	1	0	0	1	0	0	1	0	0	0	2	2	4	1	0	0	1	0	0	0	0	1	2	2	3
2	38	2	2	1	2	7	4	0	0	0	1	0	0	0	0	0	0	0	0	0	0	0	1	0	0	0	0	1	0	0	1	0	0	0	2	1	4	1	0	1	0	0	0	0	0	0
2	45	2	2	1	1	3	1	0	0	1	0	0	0	0	0	0	0	1	0	0	0	0	0	0	0	0	0	1	0	0	1	0	0	0	1	2	4	1	1	0	0	0	0	0	0	0
2	26	2	3	1	1	6	1	0	0	1	0	0	0	0	0	0	0	0	0	1	0	0	0	0	0	0	0	1	0	0	1	0	0	0	1	2	4	1	0	0	1	0	0	0	0	0
2	53	2	2	1	3	8	3	0	1	0	0	0	0	0	0	0	0	0	0	0	0	0	0	0	1	0	0	1	0	0	1	0	1	0	2	2	4	1	1	0	1	0	0	0	0	0
2	46	2	2	1	2	8	2	0	0	1	0	0	0	0	0	0	0	1	0	0	1	1	0	0	0	0	0	1	0	0	1	0	0	0	2	1	4	0	0	0	0	0	0	1	0	0
2	58	2	2	0
2	27	2	9	1	2	3	2	1	1	0	1	0	0	0	0	0	0	0	0	0	0	0	0	1	0	0	0	0								2	4	0	0	0	0	0	0	1	0	0
2	59	2	2	1	1	9	2	0	0	1	1	0	0	0	0	0	0	1	1	1	1	1	1	1	0	0	0	1	0	0	1	0	0	0	2	1	3	0	0	0	0	0	0	1	0	0
2	60	2	2	0
2	66	1	2	1	3	5	4	0	0	1	1	0	0	0	0	0	0	1	0	1	0	0	0	0	0	0	0	1	0	0	0	1	1	0	2	2	4	1	1	0	1	0	0	0	0	1	5	5	5
2	34	2	3	0
2	22	2	9	1	3	4	2	0	0	0	1	0	0	0	0	0	0	0	0	0	0	0	0	0	1	0	0	1	0	0	1	0	0	0	2	2	4	0	0	0	0	0	0	1	0	0
2	40	2	9	0
2	47	2	1	1	2	5	3	1	0	0	1	0	0	0	0	0	0	1	0	0	0	0	1	1	0	0	0	1	0	0	1	0	0	0	2	1	4	0	0	0	0	0	0	1	0	0
2	46	2	1	0
2	39	2	1	1	1	8	2	0	0	1	0	0	0	0	0	0	0	1	1	0	0	0	0	1	0	0	0	1	0	0	1	0	0	0	2	4		0	0	0	0	0	0	1	0	0
2	60	1	2	1	3	3	2	0	0	1	0	0	0	0	0	0	0	0	0	1	0	0	0	0	0	0	0	0								4		0	0	0	0	0	0	1	0	0
2	20	1	4	1	3	8	2	1	1	0	1	0	1	0	0	0	0	1	0	1	1	1	0	0	0	0	0	1	0	0	1	1	0	0	1	2	3	1	1	0	1	0	0	0	0	0
2	50	2	1	0
2	63	2	2	0
2	26	2	3	1	2	4	2	0	0	0	1	0	0	0	0	0	0	0	0	0	0	0	0	1	0	0	0	1	0	0	1	0	0	0	1	3	4	0	0	0	0	0	0	1	0	1	2	3	3
2	45	2	9	1	2	3	1	0	1	0	0	0	0	0	0	0	0	0	0	0	0	0	0	0	1	0	0	0								4		0	0	0	0	0	0	1	0	0
2	45	2	2	1	2	7	2	0	1	1	0	0	0	0	0	0	0	1	0	0	0	0	0	0	0	0	0	1	0	0	0	1	0	0	1	2	4	1	0	0	1	0	0	0	0	0
2	61	2	2	0
2	25	2	3	0
2	29	2	3	0
2	26	2	3	1	2	5	3	0	1	1	1	0	0	0	0	0	0	0	0	0	0	0	0	1	0	0	0	1	0	1	1	0	0	0	2	2	4	0	0	0	0	0	0	1	0	0
2	54	1	2	0
2	50	2	2	1	4	3	2	0	0	1	0	0	0	0	0	0	0	0	0	0	0	0	0	1	0	0	0	0								3	4	0	0	0	0	0	0	1	0	0
2	49	2	2	1	1	4	3	0	1	0	0	0	0	0	0	0	0	0	0	1	0	0	0	1	0	0	0	1	0	0	0	1	0	0	2	1	4	0	0	0	0	0	0	1	0	0
2	48	2	2	1	1	6	1	0	1	1	0	0	0	0	0	0	0	0	0	0	0	0	0	0	1	0	0	1	0	1	0	0	0	0	1	1	3	1	0	0	1	0	0	0	0	0
2	41	2	9	0
2	50	2	1	1	1	3	1	0	1	0	0	0	0	0	0	0	0	0	0	0	0	0	0	0	1	0	0	1	0	0	1	0	0	0	2	3	3	1	0	0	0	0	0	0	1	0
2	67	2	2	1	1	3	2	0	1	0	1	0	0	0	0	0	0	0	0	0	0	0	0	0	1	0	0	1	0	0	1	0	0	0	1	3	4	0	0	0	0	0	0	1	0	0
2	36	2	2	0
2	35	2	1	1	4	3	2	0	0	0	1	0	0	0	0	0	0	0	0	0	0	0	0	0	1	0	0	0								3	4	0	0	0	0	0	0	1	0	0
2	52	2	2	0
2	35	2	9	0
2	50	2	2	1	1	5	5	0	0	1	0	0	0	0	0	0	0	0	0	0	0	0	0	0	1	0	0	1	0	0	1	0	0	0	2	3	4	0	0	0	0	0	0	1	0	0
2	28	1	3	0
2	59	2	2	0
2	33	2	2	1	1	4	2	0	0	1	1	0	0	0	0	0	0	0	0	0	0	0	0	0	1	0	0	1	0	0	1	0	0	0	2	3	4	0	0	0	0	0	0	1	0	0
2	52	2	2	1	2	5	3	0	0	1	1	0	0	0	0	0	0	0	0	0	0	0	0	1	0	0	0	1	0	0	1	1	0	0	2	3	4	0	0	0	0	0	0	1	0	0
2	30	2	2	0
2	54	2	2	0
2	64	1	2	0
2	31	2	9	1	2	5	2	0	0	1	0	0	0	0	0	0	0	0	0	0	0	0	0	0	1	0	0	0								3	4	0	0	0	0	0	0	1	0	0
2	47	2	4	0
2	34	2	1	1	4	8	3	1	1	1	1	0	0	0	0	0	0	1	1	1	1	1	1	1	0	0	0	1	1	0	1	1	0	0	2	2	3	0	0	0	0	0	0	1	0	0
2	29	2	3	1	1	5	2	0	0	0	1	0	0	0	0	0	0	0	0	0	0	0	0	1	0	0	0	1	0	0	1	0	0	0	2	3	4	0	0	0	0	0	0	1	0	1	5	4	4
2	26	2	2	1	4	7	2	1	1	1	1	0	0	0	0	0	0	1	0	1	1	1	1	1	0	0	0	1	0	1	1	0	0	0	1	2	4	1	0	1	1	0	0	0	0	0
2	39	2	2	0
2	24	2	5	1	1	4	2	0	0	1	1	0	0	0	0	0	0	0	0	0	0	0	0	1	0	0	0	0								3	4	0	0	0	0	0	0	1	0	0
2	32	1	8	1	4	4	1	0	0	0	1	0	0	0	0	0	0	1	0	0	0	0	0	1	0	0	0	1	0	0	1	0	0	0	2	3	4	1	0	0	0	0	0	0	1	1	2	3	2
2	46	2	1	0
2	24	2	3	1	1	4	2	0	1	0	1	0	0	0	0	0	0	0	0	0	0	0	0	1	0	0	0	0								3	4	0	0	0	0	0	0	1	0	0
2	28	2	1	1	1	8	3	0	0	0	1	0	0	0	0	0	0	1	1	1	1	1	0	1	0	0	0	1	0	1	1	0	0	0	4	2	4	0	0	0	0	0	0	1	0	0
2	30	2	2	1	3	5	2	0	1	1	1	0	0	0	0	0	0	0	0	0	1	1	0	1	0	0	0	1	0	0	1	0	0	0	2	3	4	0	0	0	0	0	0	1	0	1	1	1	1
2	49	2	2	0
2	28	2	3	1	1	3	2	0	0	0	1	0	0	0	0	0	0	0	0	0	0	0	0	0	1	0	0	1	0	0	1	0	0	0	2	2	4	0	0	0	0	0	0	1	0	0
2	52	2	2	0
2	54	2	2	1	2	3	2	0	0	0	1	0	0	0	0	0	0	0	0	0	0	0	0	1	0	0	0	1	0	0	0	1	0	0	1	2	4	0	0	0	0	0	0	1	0	1	1	2	1
2	23	2	4	1	2	4	2	1	0	1	0	0	0	0	0	0	0	0	0	1	0	0	0	1	0	0	0	1	0	0	1	0	0	0	2	3	4	0	0	0	0	0	0	1	0	0
2	47	2	2	1	2	5	2	1	0	1	1	0	1	0	0	0	0	0	0	0	0	0	0	0	1	0	0	1	0	0	1	0	0	0	1	3	4	0	0	0	0	0	0	1	0	0
2	32	2	9	1	1	3	5	0	0	1	1	0	0	0	0	0	0	0	0	0	0	0	0	0	1	0	0	1	0	0	1	0	0	0	2	2	4	0	0	0	0	0	0	1	0	0
2	26	1	5	1	1	7	5	0	0	1	1	0	0	0	0	0	0	0	0	0	0	0	0	0	1	0	0	1	0	0	1	0	0	0	1	3	4	0	0	0	0	0	0	1	0	1	1	5	5
2	26	2	3	1	4	2	2	0	0	1	0	0	0	0	0	0	0	0	0	0	0	0	0	0	1	0	0	0								4		0	0	0	0	0	0	1	0	0
2	34	2	2	0
2	34	2	1	1	4	9	5	1	1	1	1	1	0	0	0	0	0	1	0	1	0	1	1	1	0	0	0	1	0	0	1	0	1	0	2	3	3	0	0	0	0	0	0	1	0	0
2	22	2	9	1	2	5	1	0	0	1	0	0	0	0	0	0	0	0	0	0	0	0	0	0	1	0	0	0								3	4	0	0	0	0	0	0	1	0	0
2	22	2	9	0
2	24	2	5	0
2	43	2	9	0
2	24	2	5	1	2	3	2	0	0	1	0	0	0	0	0	0	0	1	0	0	0	0	0	0	0	0	0	1	0	0	1	1	0	0	1	3	4	0	0	0	0	0	0	1	0	1	1	1	3
2	55	2	1	0
2	24	2	1	1	3	5	2	0	0	1	0	0	0	0	0	0	0	0	0	1	1	0	0	1	0	0	0	1	0	0	1	0	0	0	2	1	3	1	0	0	1	0	0	0	0	1	1	1	2
2	23	1	9	1	1	4	2	0	0	1	0	0	0	0	0	0	0	0	0	0	0	0	0	1	0	0	0	0								3	4	0	0	0	0	0	0	1	0	1	2	2	5
2	47	2	1	0
2	57	2	2	0
2	25	1	3	0
2	46	2	1	0
2	49	2	1	0
2	43	2	2	1	3	6	4	0	0	1	1	0	0	0	0	0	0	1	0	1	1	1	1	1	0	0	0	1	0	1	1	0	0	0	2	3	4	1	0	1	0	0	0	0	0	0
2	23	2	9	1	1	5	3	0	0	1	0	0	0	0	0	0	0	1	0	0	0	0	0	1	0	0	0	1	0	0	1	0	0	0	1	1	4	0	0	0	0	0	0	1	0	1	1	1	3
2	26	2	4	1	6	3	2	0	1	0	0	0	0	0	0	0	0	1	0	0	0	0	0	1	0	0	0	1	0	0	0	1	0	0	2	3	4	0	0	0	0	0	0	1	0	0
2	46	2	1	1	3	8	1	1	1	1	1	0	0	0	0	0	0	1	0	0	0	0	0	1	0	0	0	1	0	1	1	0	0	0	2	4		1	0	0	1	0	0	0	0	0
2	26	2	3	0
2	28	2	3	0
2	60	2	2	1	1	7	4	1	0	0	1	0	0	0	0	0	0	1	1	0	0	0	1	0	0	0	0	1	0	0	1	0	0	0	2	1	3	0	0	0	0	0	0	1	0	0
2	23	1	1	1	2	5	2	0	1	1	0	0	0	0	0	0	0	0	0	1	1	1	0	1	0	0	0	1	0	0	1	0	0	0	2	3	4	0	0	0	0	0	0	1	0	1	1	2	1
2	45	2	2	1	1	7	1	0	0	0	1	0	0	0	0	0	0	0	0	0	0	0	0	0	1	0	0	0								3	4	0	0	0	0	0	0	1	0	0
2	47	2	1	1	2	4	2	1	1	0	0	0	0	0	0	0	0	0	0	0	0	0	0	0	0	0	1	1	0	0	1	1	0	0	3	1	4	0	0	0	0	0	0	1	0	0
2	31	2	3	0
2	28	2	3	1	2	6	2	0	0	1	0	0	0	0	0	0	0	0	0	0	0	0	0	1	0	0	0	0								3	4	0	0	0	0	0	0	1	0	0
2	27	2	1	1	3	3	2	1	0	1	1	1	0	0	0	0	0	0	0	1	0	0	0	0	0	0	0	1	0	0	1	0	1	0	1	2	4	0	0	0	0	0	0	1	0	1	2	3	2
2	37	2	2	1	2	6	2	0	0	0	0	0	0	0	0	0	0	0	0	1	1	0	1	0	0	0	1	1	0	0	1	0	0	0	1	4		1	0	1	0	0	0	0	0	0
2	36	2	2	0
2	51	2	1	0
2	37	2	2	0
2	55	2	2	1	3	6	4	1	0	0	0	0	0	0	0	0	0	0	0	0	0	0	0	0	1	0	0	0								3	4	0	0	0	0	0	0	1	0	1	1	1	1
3	29	1	2	1	2	3	2	0	0	1	1	0	0	0	0	0	0	0	0	0	0	0	0	0	1	0	0	1	0	1	1	0	0	0	1	3	4	0	0	0	0	0	0	1	0	0
3	32	2	2	0
3	27	2	3	0
3	48	2	2	0
3	30	2	2	1	2	7	2	1	0	1	1	0	0	0	0	0	0	0	0	1	0	0	0	1	0	0	0	1	0	1	1	0	0	0	2	4		0	0	0	0	0	0	1	0	0
3	27	2	2	0
3	26	2	1	1	3	5	2	1	0	1	0	0	0	0	0	0	0	1	0	0	0	0	0	0	0	0	0	1	0	0	0	1	0	0	2	3	4	1	0	0	1	0	0	0	0	1	1	1	1
3	37	2	2	1	2	5	3	0	1	0	0	0	0	0	0	0	0	0	0	0	0	0	0	0	1	0	0	1	0	1	1	0	0	0	1	4		0	0	0	0	0	0	1	0	0
3	43	1	2	1	1	6	1	0	0	1	1	0	0	0	0	0	0	0	0	0	0	0	0	0	1	0	0	1	0	1	0	0	0	0	2	3	4	0	0	0	0	0	0	1	0	0
3	34	2	1	0
3	60	2	1	0
3	36	2	2	1	3	4	2	0	0	1	0	0	0	0	0	0	0	1	0	1	1	1	1	1	0	0	0	0								2	4	1	1	0	0	0	0	0	0	0
3	52	2	2	1	2	4	3	0	0	1	0	0	0	0	0	0	0	0	0	0	0	0	1	1	0	0	0	1	0	0	1	0	0	0	2	3	3	0	0	0	0	0	0	1	0	1	1	2	1
3	54	2	1	0
3	51	2	1	0
3	56	2	2	1	2	4	3	0	1	0	0	0	0	0	0	0	0	0	0	0	0	0	0	0	1	0	0	1	0	0	1	0	0	0	2	3	4	0	0	0	0	0	0	1	0	0
3	55	2	2	1	3	5	2	1	1	1	0	0	0	0	0	0	0	1	0	1	1	0	0	0	0	0	0	1	0	0	1	0	0	0	2	3	4	1	1	0	0	1	0	0	0	1	3	3	3
3	57	2	1	1	1	7	2	0	0	1	0	0	0	0	0	0	0	0	0	0	0	0	0	1	0	0	0	1	0	0	1	0	0	0	2	3	4	0	0	0	0	0	0	1	0	0
3	35	2	2	0
3	60	2	2	0
3	35	2	1	0
3	35	2	1	1	1	6	1	0	0	1	0	0	0	0	0	0	0	0	0	0	0	0	0	1	0	0	0	1	0	1	1	0	0	0	1	3	4	1	0	0	1	0	0	0	0	0
3	37	2	9	1	2	7	2	1	0	0	0	0	0	0	0	0	0	1	0	1	1	1	1	0	0	0	0	0								1	4	1	0	1	0	0	0	0	0	1	1	1	1
3	52	2	2	1	1	6	3	0	1	0	0	0	0	0	0	0	0	1	1	0	0	0	0	0	0	0	0	0								3	4	0	0	0	0	0	0	1	0	1	1	3	3
3	45	2	1	1	1	10	3	0	1	0	0	0	0	0	0	0	0	0	0	0	1	0	0	1	0	0	0	1	0	0	1	0	0	0	2	1	2	0	0	0	0	0	0	1	0	0
3	38	2	1	1	4	7	2	0	1	1	0	0	0	0	0	0	0	1	0	0	0	0	0	0	0	0	0	1	0	0	1	0	0	0	2	3	4	1	0	0	1	0	0	0	0	1	1	1	1
3	26	2	3	0
3	70	2	2	0
3	36	2	1	1	4	7	4	1	1	0	1	0	0	0	0	0	0	1	0	1	1	1	1	1	0	0	0	1	0	1	1	1	1	0	3	1	4	1	0	1	1	0	0	0	0	1	1	2	2
3	65	2	2	1	1	2	1	0	0	1	0	0	0	0	0	0	0	0	0	0	0	0	0	0	1	0	0	1	0	0	1	0	0	0	2	3	4	0	0	0	0	0	0	1	0	0
3	31	1	2	1	1	3	2	0	1	0	0	0	0	0	0	0	0	0	0	0	0	0	0	1	0	0	0	0								4		0	0	0	0	0	0	1	0	0
3	26	2	3	1	1	4	2	1	0	0	0	0	0	0	0	0	0	0	0	0	0	0	0	1	0	0	0	1	0	1	1	0	0	0	2	4		1	0	0	1	0	0	0	0	1	2	2	3
3	29	1	3	1	1	2	1	0	1	1	1	0	0	0	0	0	0	0	0	0	0	0	0	0	1	0	0	1	0	1	1	0	0	0	2	4		0	0	0	0	0	0	1	0	0
3	58	2	2	0
3	32	1	2	1	1	3	2	0	0	1	1	0	0	0	0	0	0	0	0	0	0	0	0	0	1	0	0	0								4		0	0	0	0	0	0	1	0	0
3	42	1	2	0
3	27	2	1	1	2	6	2	0	0	0	1	0	0	0	0	0	0	1	0	0	0	0	0	1	0	0	0	1	0	0	1	0	0	0	2	2	4	1	0	0	1	0	0	0	0	0
3	50	2	2	1	1	5	2	1	0	1	1	0	1	1	0	0	0	0	0	0	0	0	0	0	1	0	0	1	0	1	0	0	0	0	1	3	4	1	0	1	0	0	0	0	0	0
3	48	2	1	1	2	3	3	0	0	1	0	0	0	0	0	0	0	0	0	0	0	0	0	0	1	0	0	1	0	0	1	0	0	0	3	3	4	0	0	0	0	0	0	1	0	0
3	46	2	1	1	2	6	2	1	0	0	1	0	0	0	0	0	0	0	0	1	1	0	0	1	0	0	0	1	0	1	1	0	0	0	2	3	4	0	0	0	0	0	0	1	0	0
3	53	2	1	1	3	6	2	0	1	0	1	0	1	0	0	0	0	1	0	0	0	0	0	1	0	0	0	1	0	1	1	1	0	0	2	3	3	1	0	0	1	0	0	0	0	0
3	28	2	3	1	2	5	2	1	0	1	0	0	0	0	0	0	0	0	0	0	0	0	0	1	0	0	0	1	0	1	1	0	0	0	2	3	4	1	1	0	0	0	0	0	0	0
3	30	2	2	1	3	7	2	1	0	1	1	0	0	0	0	0	0	1	1	1	1	1	0	1	0	0	0	1	0	1	1	0	1	0	2	2	4	1	1	0	0	0	0	0	0	1	1	3	3
3	40	2	3	1	2	3	2	1	1	1	1	0	1	0	0	0	0	0	0	0	0	0	0	0	1	0	0	1	0	0	1	0	0	0	1	4		0	0	0	0	0	0	1	0	0
3	64	2	2	0
3	53	2	1	0
3	57	2	2	1	3	8	5	0	0	0	0	0	0	0	1	1	0	1	0	0	0	0	0	1	0	0	1	1	0	1	1	1	0	0	2	1	4	0	0	0	0	0	0	1	0	0
3	58	2	2	1	3	6	3	1	0	0	1	0	0	0	0	0	0	1	0	0	0	0	0	1	0	0	0	1	0	0	1	0	0	0	2	3	3	1	1	0	0	0	0	0	0	0
3	33	2	2	0
3	46	2	2	1	1	7	4	0	0	0	1	0	0	0	0	0	0	0	0	1	0	0	0	1	0	0	0	1	0	1	1	0	0	0	2	2	4	0	0	0	0	0	0	1	0	0
3	51	2	2	0
3	49	2	1	1	1	5	4	0	0	1	0	0	0	0	0	0	0	1	0	1	1	1	0	0	0	0	0	1	0	0	1	0	0	0	2	3	4	0	0	0	0	0	0	1	0	0
3	55	2	1	0
3	47	2	2	0
3	33	2	2	1	3	7	3	1	0	0	1	0	0	0	0	0	0	1	0	0	1	1	0	1	0	0	0	1	0	1	1	1	1	0	2	2	4	1	0	0	1	0	0	0	0	0
3	53	2	2	1	3	4	2	0	0	0	0	0	0	0	0	1	0	0	0	0	0	0	0	0	1	0	0	0								3	4	0	0	0	0	0	0	1	0	0
3	54	1	2	0
3	49	2	2	0
3	70	2	2	0
3	38	2	1	1	6	3	3	0	0	1	1	0	0	0	0	0	0	0	0	0	0	0	0	1	0	0	0	1	0	0	1	1	0	0	2	3	4	1	0	0	1	0	0	0	0	0
3	26	1	2	1	2	4	2	1	1	1	1	0	0	0	0	0	0	0	0	0	0	0	1	1	0	0	0	1	0	0	1	0	0	0	1	4		1	0	1	1	0	0	0	0	0
3	29	2	3	0
3	51	1	2	0
3	64	2	2	0
3	62	2	2	0
3	46	2	2	1	2	6	2	1	0	1	0	0	0	0	0	0	0	1	0	0	0	0	0	0	0	0	0	1	0	1	1	0	0	0	2	2	4	0	0	0	0	0	0	1	0	0
3	55	2	2	1	3	8	3	1	1	1	1	0	0	0	0	0	0	1	0	1	0	0	0	1	0	0	0	1	0	1	1	0	0	0	2	3	4	1	1	0	0	0	0	0	0	1	2	2	2
3	49	2	2	0
3	57	2	1	1	2	4	1	0	0	0	1	0	0	0	0	0	0	0	0	0	0	0	0	0	1	0	0	1	0	0	1	0	0	0	2	3	4	0	0	0	0	0	0	1	0	0
3	50	2	1	0
3	55	2	1	1	3	4	1	0	0	1	1	0	0	0	0	0	0	0	0	0	0	0	0	1	0	0	0	1	0	0	1	0	0	0	1	3	4	0	0	0	0	0	0	1	0	1	2	3	2
3	48	2	1	1	3	5	2	0	0	0	1	0	0	0	0	0	0	0	0	0	0	0	0	1	0	0	0	1	0	0	0	1	0	0	2	2	4	1	0	0	1	0	0	0	0	1	4	4	4
3	48	2	1	1	3	5	5	1	0	1	0	0	1	0	0	0	0	1	0	0	1	1	1	1	0	0	0	1	0	0	1	0	0	0	3	2	4	0	0	0	0	0	0	1	0	1	2	3	2
3	25	2	1	1	4	6	2	1	1	0	0	0	0	0	0	0	0	0	0	1	1	0	0	1	0	0	0	1	0	1	1	0	0	0	1	3	4	1	0	0	1	0	0	0	0	1	1	3	2
3	52	2	1	1	1	2	1	0	0	1	0	0	0	0	0	0	0	0	0	0	0	0	0	0	1	0	0	0								4		0	0	0	0	0	0	1	0	0
3	54	2	1	1	4	7	5	1	0	1	0	0	0	0	0	0	0	1	1	1	0	1	0	1	0	0	0	1	0	0	0	0	1	0	2	1	4	1	1	0	0	0	0	0	0	1	2	3	5
3	39	2	2	0
3	47	2	2	0
3	39	2	1	0
3	29	1	2	1	3	5	2	1	1	1	1	0	0	0	0	0	0	0	0	0	0	0	0	1	0	0	0	1	0	0	1	1	0	0	2	3	3	1	0	0	0	0	1	0	0	0
3	44	2	2	1	4	6	3	1	0	1	1	0	0	0	0	0	0	1	0	0	0	0	0	0	0	0	0	1	0	1	1	0	0	0	2	3	4	1	0	0	1	0	0	0	0	0
3	35	2	2	1	3	3	2	0	0	1	0	0	0	0	0	0	0	0	0	0	0	0	0	1	0	0	0	0								4		0	0	0	0	0	0	1	0	0
3	31	1	2	1	3	4	2	0	1	1	1	0	0	0	0	0	0	0	0	0	0	0	0	0	1	0	0	1	0	1	0	0	0	0	2	4		0	0	0	0	0	0	1	0	0
3	35	2	1	1	1	6	4	0	0	1	0	0	0	0	0	0	0	0	0	1	0	0	0	0	0	0	0	1	0	0	1	0	0	0	1	3	4	0	0	0	0	0	0	1	0	1	1	1	2
3	52	2	2	0
3	33	1	1	1	1	6	2	1	1	1	1	0	0	0	0	0	0	0	0	1	0	0	1	1	0	0	0	1	0	1	1	0	0	0	1	3	4	1	1	0	0	0	0	0	0	1	1	4	3
3	64	2	2	1	1	3	2	1	0	0	1	0	0	0	0	0	0	1	0	0	0	0	0	1	0	0	0	1	0	1	1	0	0	0	2	2	4	0	0	0	0	0	0	1	0	0
3	26	2	4	1	1	4	2	0	0	0	1	0	0	0	0	0	0	0	0	1	0	0	0	1	0	0	0	0								4		0	0	0	0	0	0	1	0	0
3	31	2	1	0
3	55	2	9	0
3	49	2	1	1	1	5	2	1	0	1	1	0	0	0	0	0	0	0	0	0	0	0	0	0	1	0	0	0								4		0	0	0	0	0	0	1	0	0
3	22	1	8	1	3	3	2	0	1	1	0	0	0	0	0	0	0	0	0	0	1	0	0	0	0	0	0	1	0	1	1	0	0	0	2	3	4	0	0	0	0	0	0	1	0	1	2	2	3
3	37	2	3	1	1	5	2	0	0	0	1	0	0	0	0	0	0	0	0	0	0	0	0	0	1	0	0	0								3	4	0	0	0	0	0	0	1	0	0
3	40	2	2	1	2	7	4	0	0	0	1	0	0	0	0	0	0	0	0	1	1	0	0	1	0	0	0	1	0	1	1	1	1	0	2	2	4	1	1	0	1	0	0	0	0	0
3	22	2	8	1	3	3	1	1	1	0	0	0	1	0	0	0	0	0	0	0	0	0	0	1	0	0	0	1	0	1	1	0	0	0	1	3	4	0	0	0	0	0	0	1	0	0
3	29	1	2	1	2	4	2	0	0	1	1	0	0	0	0	0	0	0	0	0	0	0	0	1	0	0	0	1	0	1	1	0	0	0	2	3	4	0	0	0	0	0	0	1	0	1	1	3	3
3	30	2	3	1	2	6	2	1	0	1	1	0	0	0	0	0	0	0	0	0	1	0	0	0	0	0	0	1	0	0	1	0	0	0	1	4		0	0	0	0	0	0	1	0	0
3	42	2	1	1	1	5	2	0	1	0	0	0	0	0	0	0	0	0	0	0	0	0	0	0	1	0	0	1	0	0	1	0	0	0	1	3	4	0	0	0	0	0	0	1	0	1	1	3	2
3	50	2	2	1	3	9	2	1	0	1	1	0	0	0	0	0	0	1	0	1	1	0	1	1	0	0	0	1	0	0	0	0	1	0	1	3	4	1	0	1	0	0	0	0	0	0
3	69	2	2	0
3	23	2	4	1	3	5	3	1	0	1	1	0	0	0	0	0	0	1	0	1	0	0	0	1	0	0	0	1	0	1	1	0	0	0	1	3	4	1	0	1	0	0	0	0	0	1	1	3	3
3	26	2	1	1	1	6	3	0	1	0	1	0	0	0	0	0	0	0	0	1	1	0	0	1	0	0	0	1	0	1	0	0	0	0	2	3	4	1	0	1	1	0	0	0	0	0
3	25	2	1	1	3	4	3	1	0	1	1	0	0	0	0	0	0	0	0	0	1	0	0	1	0	0	0	1	0	1	1	0	0	0	2	4		1	0	1	0	0	0	0	0	0
3	52	2	1	1	2	7	4	0	1	0	0	0	0	0	0	0	0	1	1	1	1	1	1	1	0	0	0	1	0	0	1	0	0	0	2	4		1	0	1	0	0	0	0	0	0
3	27	2	3	1	3	4	2	1	0	1	1	0	0	0	0	0	0	1	1	1	1	0	1	1	0	0	1	1	0	1	1	1	1	0	3	3	4	1	0	1	1	0	0	0	0	0
3	32	2	2	1	4	6	4	0	1	1	0	0	0	0	0	0	0	1	0	0	1	0	0	1	0	0	1	1	0	1	0	0	1	0	2	2	4	1	0	1	0	0	0	0	0	0
3	26	2	1	1	2	4	2	0	1	1	0	0	1	0	0	0	1	0	0	0	1	0	0	1	0	0	0	1	1	1	1	0	0	0	2	3	4	0	0	0	0	0	0	1	0	1	1	1	1
3	61	2	1	0
3	45	2	8	1	1	4	2	0	1	1	1	0	0	0	0	0	0	0	0	0	0	0	0	1	0	0	0	1	0	1	0	0	0	0	1	4		0	0	0	0	0	0	1	0	0
3	59	2	1	0
3	58	2	2	0
3	35	1	3	0
3	53	2	3	1	3	7	5	0	0	1	0	0	0	0	0	0	0	0	0	0	0	0	0	0	0	0	1	1	0	1	1	0	0	0	2	2	4	1	1	0	1	0	0	0	0	0
3	34	2	1	1	4	6	2	1	1	1	0	0	0	0	0	0	0	0	0	1	0	0	0	1	0	0	0	1	0	0	1	0	0	0	2	2	4	1	0	0	1	0	0	0	0	1	1	2	2
3	33	2	1	1	3	7	5	0	1	0	1	0	0	0	0	0	0	1	0	1	1	0	1	0	0	0	0	1	0	1	1	1	0	0	2	2	4	1	1	0	0	0	0	0	0	1	1	2	2
3	58	2	2	1	1	6	2	0	0	0	0	1	1	0	0	0	0	0	0	0	1	1	0	1	0	0	0	0								3	4	0	0	0	0	0	0	1	0	0
3	65	2	2	0
3	60	2	1	0
3	23	2	4	0
3	59	2	2	1	1	4	1	0	0	1	0	0	0	0	0	0	0	0	0	0	0	0	0	1	0	0	0	1	0	0	1	0	0	0	1	3	4	0	0	0	0	0	0	1	0	0
3	35	2	8	1	1	2	3	1	0	0	1	0	0	0	0	0	0	0	0	0	0	0	0	1	0	0	0	1	0	1	1	0	0	0	2	3	4	0	0	0	0	0	0	1	0	1	2	1	1
3	60	2	1	1	2	7	3	1	0	1	0	0	0	0	0	0	0	0	0	0	0	0	0	1	0	0	0	1	0	1	1	1	0	0	2	3	4	1	0	0	1	0	0	0	0	0
3	45	2	2	0
3	32	2	2	1	1	2	2	0	0	1	0	0	0	0	0	0	0	0	0	0	0	0	0	0	1	0	0	0								4		0	0	0	0	0	0	1	0	0
3	28	2	1	0
3	53	2	2	0
3	55	2	1	1	1	5	1	0	1	0	0	0	0	0	0	0	0	0	0	0	0	0	0	1	0	0	0	0								4		0	0	0	0	0	0	1	0	0
3	48	2	2	1	2	4	2	0	1	1	1	0	0	0	0	0	0	0	0	0	0	0	1	0	0	0	0	1	0	0	1	0	0	0	2	3	4	1	0	0	1	0	0	0	0	0
3	46	2	2	1	1	6	2	0	0	0	1	0	0	0	0	0	0	0	0	0	0	0	0	1	0	0	0	1	0	1	0	0	0	0	2	2	4	0	0	0	0	0	0	1	0	0
3	53	2	2	1	1	4	2	0	0	0	1	0	0	0	0	0	0	0	0	1	0	0	1	1	0	0	0	1	0	0	1	0	0	0	1	3	4	1	0	1	0	0	0	0	0	0
3	33	2	1	1	4	6	3	0	0	1	0	0	0	0	0	0	0	0	0	1	0	0	0	1	0	0	1	1	0	0	1	0	0	0	2	2	4	0	0	0	0	0	0	1	0	1	1	1	1
3	55	2	1	1	1	4	2	0	1	0	0	0	0	0	0	0	0	1	0	0	0	0	0	0	0	0	0	1	0	0	1	0	0	0	2	3	4	1	0	1	0	0	0	0	0	0
3	30	2	3	1	3	6	2	0	1	1	0	0	0	0	0	0	0	0	0	0	0	0	0	0	1	0	0	1	0	1	1	1	1	0	2	3	4	1	0	1	1	0	0	0	0	0
3	67	2	2	1	4	6	5	0	0	1	0	0	0	0	0	0	0	0	0	1	1	0	0	0	0	0	0	1	0	0	0	0	1	0	2	3	4	1	1	0	0	0	0	0	0	0
3	50	2	1	1	2	7	2	1	1	1	0	0	0	0	0	0	0	0	0	0	0	0	1	1	0	0	0	1	0	1	1	0	0	0	2	3	4	0	0	0	0	0	0	1	0	0
3	53	2	1	1	1	6	3	0	1	0	1	0	0	0	0	0	0	1	0	0	0	0	1	1	0	0	0	1	0	0	1	0	0	0	1	3	4	0	0	0	0	0	0	1	0	0
3	62	2	2	1	4	5	2	0	1	1	0	0	0	0	0	0	0	1	0	0	0	0	0	1	0	0	0	0								3	4	1	1	0	1	0	0	0	0	0
3	30	1	3	1	2	3	2	1	1	0	1	0	0	0	0	0	0	0	0	0	0	0	0	0	1	0	0	0								4		0	0	0	0	0	0	1	0	0
3	63	2	2	1	1	4	2	0	1	0	0	0	0	0	0	0	0	0	0	0	0	0	0	0	1	0	0	0								4		1	1	0	0	0	0	0	0	0
3	34	1	2	0
3	30	2	2	1	1	3	2	0	0	1	0	0	0	0	0	0	0	0	0	0	0	0	0	1	0	0	0	1	0	1	0	0	0	0	2	4		0	0	0	0	0	0	1	0	0
3	48	2	2	1	3	7	5	1	0	1	1	0	0	0	0	0	0	0	0	1	1	0	0	1	0	0	0	1	0	0	1	0	0	0	2	1	4	0	0	0	0	0	0	1	0	0
3	27	2	3	1	3	4	2	0	0	1	1	0	1	0	0	0	0	0	0	0	0	0	0	1	0	0	0	1	0	1	1	1	0	0	2	3	4	1	0	1	1	0	0	0	0	0
3	25	1	2	1	1	4	3	0	0	1	1	0	0	0	0	0	0	0	0	0	0	0	0	0	1	0	0	1	0	1	1	0	0	0	1	4		0	0	0	0	0	0	1	0	0
3	47	2	2	0
3	30	1	3	0
3	26	2	3	1	2	5	2	1	0	1	1	0	0	0	0	0	0	0	0	0	0	0	0	1	0	0	0	1	0	0	1	0	0	0	1	3	4	0	0	0	0	0	0	1	0	0
3	32	2	3	0
3	29	2	3	1	2	4	2	0	0	0	1	0	0	0	0	0	0	0	0	0	0	0	0	1	0	0	0	1	0	1	0	0	0	0	1	3	4	0	0	0	0	0	0	1	0	0
3	38	2	2	1	2	4	2	0	0	1	0	0	0	0	0	0	0	0	0	0	0	0	0	0	1	0	0	1	0	1	1	0	0	0	1	3	4	0	0	0	0	0	0	1	0	0
3	31	2	3	1	3	4	2	0	1	0	1	0	0	0	0	0	0	0	0	0	0	0	0	1	0	0	0	1	0	0	1	0	0	0	1	4		0	0	0	0	0	0	1	0	1	1	2	2
3	50	1	2	1	3	2	2	0	0	0	1	0	0	0	0	0	0	0	0	0	0	0	0	1	0	0	0	1	0	0	1	0	0	0	1	3	4	0	0	0	0	0	0	1	0	0
3	28	2	3	0
3	45	2	2	0
3	26	2	3	0
3	36	2	2	1	4	5	2	0	0	1	0	0	0	0	0	0	0	0	0	0	0	1	1	0	0	0	0	1	1	1	1	0	0	0	2	2	4	1	0	1	1	0	0	0	0	0
3	30	2	3	1	3	7	4	1	1	1	1	0	0	0	0	0	0	1	1	1	1	1	1	1	0	0	0	1	0	0	0	0	1	0	2	2	3	1	0	0	0	0	0	0	1	0
3	33	2	3	0
3	29	1	3	1	3	6	4	1	0	1	1	0	0	0	0	0	0	1	0	1	0	0	0	1	0	0	0	1	0	1	1	0	0	0	2	3	4	0	0	0	0	0	0	1	0	0
3	29	2	3	1	1	3	2	0	0	1	1	0	0	0	0	0	0	0	0	0	0	0	0	0	1	0	0	1	0	1	1	0	0	0	1	4		0	0	0	0	0	0	1	0	0
3	30	2	3	1	3	6	2	1	0	1	1	0	0	0	0	0	0	1	0	0	0	0	0	1	0	0	0	1	0	1	1	1	0	0	2	3	4	0	0	0	0	0	0	1	0	0
3	29	1	3	0
3	32	2	2	1	2	6	2	1	0	1	0	0	0	0	0	0	0	0	0	0	0	0	1	0	0	0	0	1	0	1	1	0	0	0	1	3	4	1	0	1	0	0	0	0	0	0
3	30	2	3	1	1	4	2	0	1	1	0	0	0	0	0	0	0	0	0	0	0	0	0	1	0	0	0	0								3	4	0	0	0	0	0	0	1	0	0
3	28	1	3	0
3	47	2	1	0
3	27	2	3	1	1	2	1	0	1	0	0	0	0	0	0	0	0	0	0	0	0	0	0	1	0	0	0	0								3	4	0	0	0	0	0	0	1	0	1	1	1	1
3	31	1	2	1	3	3	2	0	1	0	0	0	0	0	0	0	0	0	0	0	0	0	0	1	0	0	0	1	0	1	0	1	0	0	1	2	4	0	0	0	0	0	0	1	0	0
3	32	1	2	1	1	3	2	0	0	1	1	0	0	0	0	0	0	0	0	0	0	0	0	0	1	0	0	1	0	0	1	0	0	0	1	4		0	0	0	0	0	0	1	0	0
3	31	2	2	1	2	7	3	0	0	1	1	0	0	0	0	0	0	1	0	1	0	0	0	1	0	0	0	1	0	1	1	0	0	0	2	1	3	1	1	0	0	0	0	0	0	0
3	35	2	2	0
3	34	2	2	1	2	4	1	0	0	1	0	0	0	0	0	0	0	0	0	0	0	0	0	0	1	0	0	1	0	0	1	0	0	0	2	3	4	0	0	0	0	0	0	1	0	1	1	3	3
3	67	2	2	1	1	3	1	0	0	1	0	0	0	0	0	0	0	0	0	0	0	0	0	0	1	0	0	1	0	0	1	0	0	0	1	3	4	1	1	0	0	0	0	0	0	0
3	34	2	2	1	1	4	2	0	0	0	1	0	0	0	0	0	0	0	0	0	0	0	0	1	0	0	0	1	0	1	1	0	0	0	2	4		0	0	0	0	0	0	1	0	1	1	2	2
3	28	2	3	1	1	5	4	0	0	1	0	0	0	0	0	0	0	0	0	0	0	0	0	1	0	0	0	1	0	0	1	0	0	0	2	2	4	1	1	0	0	0	0	0	0	1	1	1	3
3	26	2	3	1	1	4	3	1	1	1	0	0	0	0	0	0	0	0	0	1	0	0	0	1	0	0	0	1	0	1	1	0	0	0	2	2	4	0	0	0	0	0	0	1	0	0
3	29	2	3	1	2	6	2	0	0	1	1	0	0	0	0	0	0	1	0	0	0	0	0	1	0	0	0	1	0	0	1	1	0	0	2	3	4	1	1	0	0	0	0	0	0	1	2	2	3
3	38	2	2	1	2	5	4	0	0	1	0	0	0	0	0	0	0	0	0	0	0	0	0	0	1	0	0	0								4		0	0	0	0	0	0	1	0	0
3	29	2	3	1	2	7	3	0	0	1	0	0	0	0	0	0	0	1	1	1	1	1	1	0	0	0	0	1	0	1	1	0	0	0	2	2	4	1	0	1	0	0	0	0	0	1	2	3	3
3	36	2	1	0
3	34	1	1	0
3	24	2	1	0
3	34	2	1	1	2	6	2	1	0	1	0	0	0	0	0	0	0	1	0	1	0	0	1	1	0	0	0	1	0	1	1	0	0	0	2	3	4	1	0	0	1	0	0	0	0	0
3	30	2	8	0
3	29	2	3	1	1	4	1	0	0	1	1	0	0	0	0	0	0	0	0	0	0	0	0	0	1	0	0	1	0	1	1	0	0	0	2	4		0	0	0	0	0	0	1	0	0
3	29	2	1	1	1	10	3	0	0	0	1	0	0	0	0	0	0	1	1	1	1	0	1	1	0	0	0	1	0	1	1	1	1	0	3	4		1	0	1	0	0	0	0	0	0
3	30	2	1	0
3	28	2	1	1	1	5	2	1	0	0	1	0	0	0	0	0	0	0	0	0	0	0	0	0	1	0	0	0								3	4	0	0	0	0	0	0	1	0	1	2	1	1
3	31	2	1	1	2	8	2	1	1	1	0	0	0	0	0	0	0	1	0	0	1	0	0	0	0	0	0	1	0	1	1	0	0	0	2	3	4	1	0	0	1	0	0	0	0	1	1	2	3
3	22	2	1	0
3	35	2	1	1	1	8	4	1	0	1	0	0	0	0	0	0	0	0	0	1	1	0	1	1	0	0	0	1	0	0	0	1	0	0	2	1	3	1	0	0	1	0	0	0	0	0
3	56	2	1	1	1	6	3	1	0	1	1	0	0	0	0	0	0	1	1	0	0	1	0	1	0	0	0	0								3	4	0	0	0	0	0	0	1	0	0
3	48	2	9	1	2	5	5	1	1	0	1	0	0	0	0	0	0	0	0	0	0	0	0	0	1	0	0	1	0	0	1	0	0	0	2	2	4	0	0	0	0	0	0	1	0	0
3	27	1	3	1	3	5	2	1	1	1	0	0	0	0	0	0	0	0	0	0	0	0	0	1	0	0	0	1	0	1	1	0	0	0	2	3	4	0	0	0	0	0	0	1	0	0
3	31	2	4	0
3	25	2	1	0
3	53	2	9	0
3	21	1	4	1	1	3	2	0	0	1	0	0	0	0	0	0	0	0	0	0	1	0	0	1	0	0	0	1	0	1	1	0	0	0	1	4		0	0	0	0	0	0	1	0	1	2	3	3
3	52	2	1	1	2	6	3	0	0	1	1	0	0	0	0	0	0	0	0	0	0	0	0	1	0	0	0	1	0	1	1	0	0	0	2	3	4	0	0	0	0	0	0	1	0	1	1	2	2
3	33	2	1	1	3	4	2	0	0	1	0	0	0	0	0	0	0	0	0	0	0	0	0	1	0	0	0	1	0	1	1	0	0	0	2	3	4	0	0	0	0	0	0	1	0	1	1	2	2
3	49	2	1	0
3	37	2	4	0
3	40	2	1	1	1	6	4	1	0	1	1	0	0	0	0	0	0	1	0	1	0	0	1	0	0	0	0	1	0	1	1	1	0	0	2	3	4	1	0	1	0	0	0	0	0	0
3	48	2	4	0
3	49	2	4	0
3	27	2	3	0
3	50	2	1	1	2	4	2	1	0	1	0	0	0	0	0	0	0	0	0	1	1	0	1	1	0	0	0	0								1	4	1	0	1	0	0	0	0	0	0
3	30	2	1	0
3	43	2	1	0
3	35	2	3	0
3	45	2	1	0
3	48	2	4	1	2	3	3	0	0	1	1	0	0	0	0	0	0	0	0	0	1	0	0	1	0	1	0	1	0	0	1	0	0	0	2	3	4	0	0	0	0	0	0	1	0	0
3	30	2	3	1	4	5	2	0	0	1	1	0	0	0	0	0	0	0	0	0	1	0	0	1	0	0	0	0								3	4	0	0	0	0	0	0	1	0	1	1	2	4
3	37	2	1	1	2	4	2	1	1	0	1	0	0	0	0	0	0	0	0	0	1	0	0	1	0	0	0	1	0	1	1	0	0	0	2	4		0	0	0	0	0	0	1	0	0
3	37	2	1	1	1	3	3	0	0	1	0	0	0	0	0	0	0	1	0	1	1	0	0	1	0	0	0	1	0	1	0	0	0	0	1	4		0	0	0	0	0	0	1	0	1	2	3	3
3	51	2	1	1	1	9	2	1	1	1	0	0	0	0	0	0	0	0	0	1	0	0	1	0	0	0	0	1	0	0	1	0	0	0	2	1	4	1	0	0	1	0	0	0	0	0
3	57	2	1	0
3	45	2	1	1	1	6	1	0	1	0	0	0	0	0	0	0	0	1	0	0	0	0	0	0	0	0	0	1	0	0	1	0	0	0	1	4		0	0	0	0	0	0	1	0	0
3	35	2	1	1	3	5	2	1	1	0	1	0	1	0	0	0	0	0	0	1	1	1	0	1	0	0	0	1	0	1	1	0	0	0	2	3	4	0	0	0	0	0	0	1	0	1	1	1	2
3	48	2	1	1	4	7	4	1	0	1	0	0	0	0	0	0	0	0	0	1	1	0	1	1	0	0	0	1	0	0	1	0	0	0	2	2	4	1	0	1	0	0	0	0	0	0
3	47	2	1	0
3	70	2	1	0
3	30	2	1	0
3	40	2	1	0
3	63	2	1	0
3	69	2	1	0
3	62	2	1	0
3	28	2	1	0
3	45	2	1	1	2	6	2	1	0	1	1	0	0	0	0	0	0	0	0	0	0	0	1	1	0	0	0	1	0	1	1	1	0	0	1	3	4	0	0	0	0	0	0	1	0	0
3	36	2	1	1	4	5	2	0	0	1	1	0	0	0	0	0	0	0	0	1	0	0	1	1	0	0	0	1	0	0	1	0	0	0	2	1	4	0	0	0	0	0	0	1	0	1	2	2	2
3	29	2	1	1	1	3	3	1	0	0	1	0	0	0	0	0	0	1	1	1	0	0	0	1	0	0	0	1	0	0	1	0	1	0	2	3	4	1	1	0	0	0	0	0	1	0
3	37	2	1	1	4	6	2	1	1	1	0	0	0	0	0	0	0	0	0	1	1	1	0	1	0	0	0	1	0	0	0	0	1	0	2	2	4	1	1	0	1	0	0	0	0	1	2	2	2
3	52	2	1	0
3	28	2	1	1	1	2	2	0	0	1	0	0	0	0	0	0	0	0	0	0	0	0	0	0	1	0	0	0								4		0	0	0	0	0	0	1	0	1	1	1	1
3	29	2	1	0
3	24	2	1	1	1	6	2	0	0	1	1	0	0	0	0	0	0	0	0	1	1	0	1	1	0	0	0	1	0	1	1	0	0	0	2	3	4	1	0	0	1	0	0	0	0	0
3	38	2	1	1	1	5	1	0	0	1	0	0	0	0	0	0	0	0	0	0	0	0	0	0	1	0	0	0								4		0	0	0	0	0	0	1	0	0
3	31	1	3	1	3	5	2	0	0	1	0	0	0	0	0	0	0	0	0	0	0	0	0	1	0	0	0	1	0	0	1	0	0	0	2	3	4	0	0	0	0	0	0	1	0	0
3	55	2	7	1	3	8	4	1	1	0	0	0	0	0	0	0	0	0	0	1	1	1	1	1	0	0	0	1	0	1	1	1	0	0	2	2	2	1	0	0	1	0	0	0	0	1	1	1	1
3	29	2	4	1	3	8	3	1	0	1	0	0	0	0	0	0	0	0	0	0	0	0	0	0	1	0	0	1	0	0	1	0	0	0	2	4		1	1	0	0	0	0	0	0	0
3	42	2	1	1	3	7	2	0	1	1	0	0	0	0	0	0	0	0	0	0	0	0	1	0	0	0	0	1	0	1	1	0	1	0	2	3	4	1	1	0	0	0	0	0	0	0
3	32	2	1	1	1	7	3	1	0	1	0	0	0	0	1	0	0	0	0	1	1	0	1	0	0	0	0	1	0	0	0	0	1	0	2	1	3	1	0	1	0	0	0	0	0	1	1	1	1
3	51	2	1	0
3	45	2	1	1	1	5	4	1	0	1	0	0	0	0	0	0	0	0	0	1	0	1	0	1	0	0	0	1	0	1	1	0	0	0	2	3	4	1	0	1	1	0	0	0	0	0
3	57	2	1	0
3	38	2	1	0
3	37	2	1	0
3	62	2	1	1	3	5	1	0	1	0	1	0	0	0	0	0	0	0	0	0	0	0	0	1	0	0	0	0								3	4	1	0	0	1	0	0	0	0	0
3	32	2	2	1	1	2	1	0	0	1	1	0	0	0	0	0	0	0	0	0	0	0	0	1	0	0	0	0								4		0	0	0	0	0	0	1	0	0
3	28	2	2	1	2	3	2	0	1	0	0	0	0	0	0	0	0	0	0	0	0	0	0	1	0	0	1	1	0	0	1	1	0	0	2	4		0	0	0	0	0	0	1	0	0
3	60	2	1	1	5	6	4	0	0	0	1	0	0	0	0	0	0	0	0	0	0	0	0	1	0	0	0	1	0	1	0	0	0	0	3	3	4	1	0	0	1	0	0	0	0	0
3	32	1	3	0
3	45	2	1	1	1	3	2	0	1	1	0	0	0	0	0	0	0	0	0	0	0	0	0	0	1	0	0	1	0	1	1	0	0	0	2	4		0	0	0	0	0	0	1	0	0
3	31	2	2	1	1	3	1	0	0	0	1	0	0	0	0	0	0	0	0	0	0	0	0	1	0	0	0	1	0	1	1	0	0	0	2	3	4	0	0	0	0	0	0	1	0	0
3	40	2	1	1	3	7	2	0	1	1	1	0	0	0	0	0	0	0	0	1	1	0	0	1	0	0	0	1	0	1	1	0	0	0	1	3	3	0	0	0	0	0	0	1	0	1	2	2	3
3	37	2	1	1	1	3	2	0	0	1	1	0	0	0	0	0	0	0	0	0	1	0	0	0	0	0	0	0								4		0	0	0	0	0	0	1	0	1	1	5	5
3	28	1	3	0
3	51	2	1	0
3	61	2	1	1	1	3	1	0	1	0	0	0	0	0	0	0	0	0	0	0	0	0	0	0	1	0	0	1	0	1	0	0	0	0	1	4		0	0	0	0	0	0	1	0	0
3	53	2	1	1	4	7	2	1	1	0	0	1	1	0	0	0	0	0	0	0	1	0	0	0	0	0	0	1	0	1	0	0	0	0	2	2	4	0	0	0	0	0	0	1	0	1	1	1	1
3	60	2	1	0
3	57	2	1	1	4	6	5	0	1	1	1	0	0	0	0	0	0	1	0	1	1	1	1	0	0	0	0	1	0	1	0	0	0	0	2	1	4	1	0	1	0	0	0	0	0	0
3	56	1	1	0
3	27	2	3	0
3	28	2	4	1	1	2	1	0	0	1	0	0	0	0	0	0	0	0	0	0	0	0	0	0	1	0	0	0								3	4	0	0	0	0	0	0	1	0	1	2	3	3
3	37	2	1	1	1	6	2	0	0	1	0	0	0	0	0	0	0	0	0	1	0	0	0	1	0	0	0	1	0	1	1	0	0	0	1	4		1	0	0	1	0	0	0	0	1	1	1	1
3	43	2	1	0
3	28	2	3	1	3	5	3	0	0	0	1	0	0	0	0	0	0	0	0	1	1	0	0	1	0	0	0	1	0	1	1	1	1	0	2	3	4	1	0	1	1	0	0	0	0	0
3	26	2	1	1	2	7	4	0	0	0	1	0	0	0	0	0	0	0	0	1	0	0	0	1	0	0	0	1	0	1	0	0	0	0	2	3	4	0	0	0	0	0	0	1	0	0
3	56	2	8	0
3	25	2	3	1	3	5	1	0	0	1	0	0	0	0	0	0	0	1	0	0	0	0	0	1	0	0	0	1	0	1	1	0	0	0	1	3	4	0	0	0	0	0	0	1	0	0
3	41	2	1	0
3	29	2	1	1	1	4	2	1	1	0	0	0	0	0	0	0	0	0	0	1	1	0	1	0	0	0	0	1	0	0	1	0	0	0	1	4		0	0	0	0	0	0	1	0	1	1	1	1
3	48	2	1	1	2	6	3	0	0	0	1	0	0	0	0	0	0	1	0	0	0	0	0	1	0	0	0	1	0	0	0	0	1	0	2	2	4	1	1	0	0	0	0	0	0	1	2	3	3
3	53	2	1	0
3	46	1	1	1	1	5	2	0	0	0	1	0	0	0	0	0	0	0	0	0	0	0	0	1	0	0	0	1	0	1	1	0	0	0	2	3	4	0	0	0	0	0	0	1	0	0
3	22	2	4	1	2	8	4	0	1	1	0	0	0	0	0	0	0	0	0	0	0	0	0	1	0	0	0	1	0	1	1	0	0	0	2	4		0	0	0	0	0	0	1	0	0
3	32	2	1	1	3	5	2	0	0	1	1	0	0	0	0	0	0	0	0	0	0	0	0	1	0	0	0	1	0	1	0	0	0	0	2	3	4	0	0	0	0	0	0	1	0	1	1	1	1
3	42	2	1	1	1	5	4	1	0	1	0	0	0	0	0	0	0	0	0	0	0	0	0	0	1	0	0	1	0	1	1	0	0	0	2	4		0	0	0	0	0	0	1	0	0
3	65	2	1	0
3	30	1	9	1	1	2	2	0	0	0	1	0	0	0	0	0	0	0	0	0	0	0	0	0	1	0	0	0								4		0	0	0	0	0	0	1	0	0
3	41	2	1	1	3	7	4	0	1	1	1	0	0	0	0	0	0	0	0	1	1	0	0	1	0	0	0	1	0	1	1	0	0	0	3	3	4	0	0	0	0	0	0	1	0	1	1	1	1
3	36	2	1	0
3	34	2	1	1	3	6	2	0	1	1	1	0	0	0	0	0	0	1	0	0	1	0	0	0	0	0	0	1	0	0	1	0	0	0	2	3	4	0	0	0	0	0	0	1	0	1	1	1	1
3	39	2	4	1	1	7	4	1	1	1	0	0	0	0	0	0	0	0	0	1	1	0	0	0	0	0	0	1	0	1	1	0	0	0	2	2	4	1	0	0	1	0	0	0	0	1	2	2	2
3	45	2	1	0
3	29	2	1	1	3	6	2	0	0	0	1	0	0	0	0	0	0	0	0	1	1	0	0	0	0	0	0	1	0	0	1	0	1	0	2	3	4	1	1	0	1	0	0	0	0	0
3	38	2	1	1	3	9	4	1	1	1	1	0	0	0	0	0	0	0	0	1	1	0	0	1	0	0	0	1	0	0	0	0	1	0	3	3	4	1	1	0	1	0	1	0	0	0
3	48	2	1	1	1	6	2	0	1	1	1	0	0	0	0	0	0	1	1	1	1	1	0	1	0	0	0	1	0	0	1	0	0	0	2	2	4	0	0	0	0	0	0	1	0	0
3	50	2	1	1	4	8	4	1	1	1	1	1	0	0	0	0	0	0	0	1	1	1	1	1	0	0	0	1	0	1	1	0	1	0	2	2	3	1	0	1	0	0	0	0	0	1	2	2	2
3	34	2	1	1	4	5	3	0	0	1	0	0	0	0	0	0	0	0	0	0	0	0	0	1	0	0	0	1	0	1	1	0	0	0	2	4		0	0	0	0	0	0	1	0	1	1	2	1
3	31	2	1	0
3	25	2	1	1	2	8	4	1	1	1	0	0	0	0	0	0	0	1	1	0	1	0	0	1	0	0	0	1	0	0	0	1	0	0	3	3	4	0	0	0	0	0	0	1	0	0
3	29	2	5	0
3	47	2	1	1	4	9	5	1	1	1	1	0	0	0	0	0	0	1	0	1	1	1	1	1	0	0	0	1	0	0	0	0	1	0	2	3	4	0	0	0	0	0	0	1	0	1	1	4	4
3	23	2	5	0
3	24	2	5	0
3	36	2	1	1	3	4	2	0	1	1	0	0	0	0	0	0	0	0	0	1	0	0	0	1	0	0	0	1	0	1	1	0	0	0	2	2	4	0	0	0	0	0	0	1	0	1	2	2	2
3	32	2	2	1	2	3	2	0	1	1	0	0	0	0	0	0	0	0	0	0	0	0	0	0	1	0	0	1	0	1	1	0	0	0	1	3	4	0	0	0	0	0	0	1	0	0
3	36	2	1	1	2	4	3	0	1	0	1	0	0	0	0	0	0	1	0	0	0	0	0	1	0	0	0	0								2	3	0	0	0	0	0	0	1	0	1	1	1	1
3	33	2	1	1	3	5	2	1	1	1	1	0	0	0	0	0	0	1	1	1	1	0	0	1	0	0	0	1	0	0	1	0	0	0	2	1	3	1	0	1	0	0	0	0	0	0
3	25	2	2	1	1	6	2	1	0	1	0	0	0	0	0	0	0	0	0	1	0	0	0	1	0	0	0	1	0	0	1	0	0	0	1	2	4	0	0	0	0	0	0	1	0	1	1	3	5
3	46	2	4	1	4	5	3	0	0	1	0	0	0	0	0	0	0	1	0	0	0	0	0	0	0	0	0	1	0	1	1	1	1	0	2	3	4	1	1	0	1	0	0	0	0	0
3	44	2	1	1	3	5	3	0	1	0	0	0	0	0	0	0	0	1	0	1	1	1	0	1	0	0	0	1	0	0	1	0	0	0	2	2	4	1	0	0	1	0	0	0	0	1	2	3	3
3	28	2	5	1	1	5	4	1	1	1	0	0	0	0	0	0	0	0	0	1	1	0	1	0	0	0	0	1	0	1	1	0	1	0	2	3	4	1	0	1	1	0	0	0	0	1	1	2	3
3	37	2	1	1	2	5	2	1	1	0	1	0	0	0	0	0	0	1	0	1	1	0	1	1	0	0	0	1	0	0	1	0	0	0	2	3	4	1	1	0	1	0	1	0	0	0
3	23	2	5	0
3	25	2	1	0
3	46	2	1	1	2	8	4	0	0	0	1	0	0	0	0	0	0	1	0	1	1	1	0	1	0	0	0	1	0	1	1	1	0	0	2	4		1	1	0	0	0	0	0	0	0
3	51	2	9	1	4	5	2	0	1	0	0	0	0	0	0	0	0	0	0	0	0	0	0	0	1	0	0	1	0	1	1	0	0	0	1	3	4	0	0	0	0	0	0	1	0	1	2	3	3
3	41	2	1	0
3	27	2	1	1	3	6	2	1	0	1	0	0	0	0	0	0	0	0	0	1	1	0	0	1	0	0	0	1	0	1	1	0	0	0	2	3	4	0	0	0	0	0	0	1	0	1	1	2	3
3	46	2	1	0
3	23	2	1	1	2	4	2	0	0	0	1	0	0	0	0	0	0	0	0	0	0	0	0	0	1	0	0	1	0	1	1	0	0	0	2	3	4	1	0	0	1	0	0	0	0	0
3	25	2	5	1	2	6	2	1	0	1	1	1	0	0	0	0	0	0	0	0	0	0	0	0	1	0	0	0								3	4	0	0	0	0	0	0	1	0	0
3	62	2	1	0
3	48	2	1	1	2	5	1	0	0	1	0	1	0	0	0	0	0	0	0	0	0	0	0	1	0	0	0	0								3	3	0	0	0	0	0	0	1	0	0
3	37	2	1	1	3	7	2	1	1	0	0	0	0	0	0	0	0	0	0	1	0	0	0	1	0	0	0	1	0	0	1	0	0	0	1	3	4	0	0	0	0	0	0	1	0	1	1	1	2
3	54	2	1	1	1	3	2	0	0	1	1	0	0	0	0	0	0	0	0	0	0	0	0	0	1	0	0	1	0	1	0	0	0	0	1	3	4	0	0	0	0	0	0	1	0	0
3	58	2	1	0
3	23	1	4	0
3	25	2	5	1	3	3	2	0	0	1	1	0	0	0	0	0	0	1	0	1	1	0	1	1	0	0	0	1	0	1	0	0	0	0	2	3	3	1	0	1	0	0	0	0	0	1	1	1	2
3	24	2	4	0
3	43	2	1	1	1	6	2	0	0	0	0	0	0	0	1	0	0	0	0	0	0	0	0	0	1	0	0	1	0	1	1	0	0	0	1	3	4	0	0	0	0	0	0	1	0	0
3	23	2	4	1	2	7	3	1	0	1	1	0	0	0	0	0	0	0	0	1	1	1	1	1	0	0	0	1	0	1	1	1	0	0	2	3	4	1	0	1	1	0	0	0	0	0
3	22	2	4	0
3	48	2	1	0
3	37	2	1	0
3	33	2	1	1	4	4	2	1	1	1	1	0	0	0	0	0	0	1	0	0	0	0	1	1	0	0	0	1	0	1	1	0	0	0	2	3	3	1	0	1	1	0	0	0	0	0
3	23	1	5	0
3	29	2	4	0
3	23	2	4	1	2	6	2	0	0	0	1	0	0	0	1	0	0	0	0	1	0	0	0	0	0	0	0	1	0	1	1	0	0	0	2	3	4	0	0	0	0	0	0	1	0	0
3	24	1	1	1	1	3	1	0	0	0	1	0	0	0	0	0	0	0	0	0	0	0	0	0	1	0	0	0								4		0	0	0	0	0	0	1	0	0
3	27	2	3	1	2	5	2	0	0	1	0	0	0	0	0	0	0	0	0	0	0	0	0	0	1	0	0	1	0	1	1	0	0	0	1	3	4	0	0	0	0	0	0	1	0	1	2	3	2
3	35	2	8	0
3	28	2	1	1	2	4	2	1	0	1	0	0	0	0	0	0	0	1	0	0	0	0	0	1	0	0	0	1	0	1	1	0	0	0	2	3	4	0	0	0	0	0	0	1	0	0
3	33	1	2	0
3	24	2	4	0
3	53	2	1	1	1	3	2	0	0	1	1	0	0	0	0	0	0	0	0	0	0	0	0	0	1	0	0	1	0	0	1	0	0	0	2	4		0	0	0	0	0	0	1	0	0
3	31	2	2	0
3	22	2	4	1	4	3	3	1	1	0	0	0	0	0	0	0	0	1	0	1	1	1	1	1	0	0	0	1	0	0	1	0	1	0	2	2	4	1	1	0	0	0	0	0	0	0
3	36	2	2	0
3	56	2	2	0
3	46	2	9	0
3	24	1	4	1	1	4	1	0	0	1	1	0	0	0	0	0	0	0	0	0	0	0	0	1	0	0	0	0								4		0	0	0	0	0	0	1	0	0
3	54	2	1	0
3	32	2	1	0
3	29	1	3	0
3	24	2	4	1	2	6	3	1	1	0	1	0	0	0	0	0	0	1	0	1	0	0	1	1	0	0	0	1	0	0	1	0	1	0	2	3	4	1	0	1	0	0	0	0	0	0
3	27	2	1	1	4	7	4	1	0	1	1	0	0	0	0	0	0	1	1	1	1	1	0	1	0	0	0	1	0	1	1	0	1	0	2	3	3	1	1	0	0	0	0	0	1	1	2	1	1
3	38	2	1	1	4	7	2	1	0	1	1	0	0	0	0	0	0	0	0	1	0	0	0	1	0	0	0	1	0	1	1	0	0	0	1	2	4	0	0	0	0	0	0	1	0	1	1	2	1
3	59	2	4	1	3	5	2	1	1	1	0	0	0	0	0	0	0	1	0	1	1	0	0	1	0	0	0	1	0	0	0	1	0	0	2	2	4	1	0	0	1	0	0	0	0	1	1	2	1
3	24	2	5	1	2	6	1	1	0	1	0	0	0	0	0	0	0	0	0	0	0	0	0	0	1	0	0	1	0	1	1	0	0	0	1	3	4	0	0	0	0	0	0	1	0	1	1	3	1
3	22	2	4	1	3	5	2	1	0	1	1	0	0	0	0	0	0	0	0	1	1	1	0	0	0	0	0	1	0	0	1	0	0	0	2	3	4	0	0	0	0	0	0	1	0	1	1	1	1
3	34	2	1	1	4	9	4	1	0	1	0	0	0	1	0	0	0	1	0	1	0	0	0	1	0	0	0	1	1	1	1	0	0	0	2	2	4	1	0	1	0	0	0	0	0	0
3	23	2	5	0
3	34	1	2	0
3	35	2	1	0
3	27	2	1	0
3	44	2	1	1	2	3	2	0	1	0	1	0	0	0	0	0	0	0	0	0	0	0	0	1	0	0	0	1	1	1	1	0	0	0	2	2	4	0	0	0	0	0	0	1	0	0
3	22	2	4	1	1	3	2	0	0	0	1	0	0	0	0	0	0	0	0	0	0	0	0	1	0	0	0	1	0	1	1	0	0	0	1	3	4	0	0	0	0	0	0	1	0	1	1	2	1
3	58	2	1	0
3	51	2	1	1	2	4	1	0	1	0	0	0	0	0	0	0	0	0	0	0	0	0	0	0	1	0	0	0								3	4	0	0	0	0	0	0	1	0	0
3	23	2	4	0
3	52	2	1	0
3	34	1	4	1	3	7	2	1	0	1	0	0	0	0	0	0	0	0	0	1	0	0	1	1	0	0	0	1	0	0	1	1	0	0	2	3	4	0	0	0	0	0	0	1	0	0
3	35	2	1	1	2	6	3	0	0	1	1	0	0	0	0	0	0	0	0	0	0	0	0	1	0	0	0	1	0	1	0	0	0	0	2	2	4	0	0	0	0	0	0	1	0	1	1	3	2
3	53	2	1	1	1	6	2	0	1	1	1	0	0	0	0	0	0	1	0	0	1	0	0	1	0	0	0	1	0	0	1	0	0	0	2	1	4	0	0	0	0	0	0	1	0	0
3	38	2	1	1	2	4	3	1	0	1	0	0	0	0	0	0	0	0	0	1	1	0	0	0	0	0	0	1	0	0	1	1	0	0	2	2	4	0	0	0	0	0	0	1	0	1	2	5	5
3	50	2	1	1	1	10	3	0	0	1	0	0	0	0	0	0	0	1	1	1	1	1	0	1	0	0	0	0								1	4	0	0	0	0	0	0	1	0	0
3	23	2	4	1	3	4	2	1	1	1	0	0	0	0	0	0	0	0	0	1	1	0	0	1	0	0	0	1	0	1	0	1	0	0	2	3	4	1	0	0	1	0	0	0	0	0
3	33	2	3	1	1	5	3	1	0	1	1	0	0	0	0	0	0	0	0	0	0	0	0	1	0	0	0	0								3	4	0	0	0	0	0	0	1	0	1	1	1	1
3	41	2	2	1	1	3	1	0	0	1	0	0	0	0	0	0	0	0	0	0	0	0	0	0	1	0	0	1	0	0	1	0	0	0	1	4		0	0	0	0	0	0	1	0	1	1	1	2
3	30	2	2	0
3	56	2	1	1	1	5	3	1	1	1	1	0	0	0	0	0	0	0	0	1	1	1	1	1	0	0	0	1	0	0	1	0	0	0	2	1	4	0	0	0	0	0	0	1	0	0
3	24	2	5	1	3	6	4	0	0	1	0	0	1	0	0	0	0	0	0	0	0	0	0	1	0	0	0	1	0	1	1	0	0	0	3	2	4	0	0	0	0	0	0	1	0	0
3	55	2	1	0
3	23	2	5	1	3	5	3	1	0	1	1	0	0	0	0	0	0	0	0	1	1	1	1	1	0	0	0	1	0	0	1	0	1	0	3	3	4	1	0	0	1	0	0	0	0	0
3	27	2	1	1	4	5	2	1	0	0	1	0	0	0	0	0	0	0	0	1	0	0	0	1	0	0	0	1	0	1	0	0	0	0	2	1	4	1	0	0	1	0	0	0	0	1	2	2	1
3	34	1	2	1	1	3	1	0	0	1	0	0	0	0	0	0	0	0	0	0	0	0	0	0	1	0	0	0								3	4	0	0	0	0	0	0	1	0	0
3	33	2	2	1	3	2	2	0	0	0	1	0	0	0	0	0	0	0	0	0	0	0	0	0	1	0	0	0								4		1	0	1	0	0	0	0	0	1	1	2	2
3	23	2	4	1	2	7	3	1	0	1	0	0	0	0	0	0	0	1	0	1	0	0	0	1	0	0	0	1	0	1	1	0	0	0	1	3	4	0	0	0	0	0	0	1	0	0
3	24	2	5	1	2	5	2	0	0	1	1	0	0	0	0	0	0	0	0	0	0	0	0	1	0	0	0	1	0	1	1	0	0	0	2	3	4	1	0	0	1	0	0	0	0	1	1	1	2
3	25	2	5	0
3	45	2	1	1	2	7	2	1	1	1	0	0	0	0	0	0	0	0	0	0	0	0	1	0	0	0	0	1	0	1	1	0	0	0	1	3	4	1	0	1	0	0	0	0	0	1	2	2	2
3	30	2	5	1	2	5	3	0	0	0	1	1	0	0	0	0	0	0	0	0	0	0	0	0	1	0	0	1	0	0	1	0	0	0	2	3	4	0	0	0	0	0	0	1	0	0
3	36	1	2	1	1	4	3	0	0	1	0	0	0	0	0	0	0	0	0	0	0	1	0	0	0	0	0	1	0	0	1	0	0	0	2	3	3	1	0	1	0	0	0	0	0	0
3	47	2	1	1	2	4	2	0	0	1	1	0	0	0	0	0	0	0	0	0	0	0	0	0	0	1	0	1	0	0	1	0	0	0	1	4		0	0	0	0	0	0	1	0	0
3	29	2	1	1	3	6	4	1	0	1	0	0	0	0	0	0	0	1	0	1	1	1	1	1	0	0	0	1	0	1	1	1	0	0	3	2	4	1	1	0	0	0	0	0	0	0
3	28	2	1	0
3	24	2	5	1	3	3	3	0	0	1	1	0	0	0	0	0	0	0	0	0	1	0	1	0	0	0	0	1	0	1	1	1	0	0	3	3	4	0	0	0	0	0	0	1	0	0
3	30	2	3	1	2	7	3	1	1	1	0	0	0	0	0	0	0	1	0	0	1	0	0	1	0	0	0	1	0	1	1	0	0	0	2	3	4	0	0	0	0	0	0	1	0	0
3	23	2	4	1	4	8	2	0	1	1	1	0	0	0	0	0	0	0	0	1	0	0	1	1	0	0	0	1	0	0	1	1	0	0	2	2	4	0	0	0	0	0	0	1	0	1	1	1	2
3	40	2	1	1	1	6	3	0	1	0	0	0	0	0	0	0	0	0	0	0	0	0	0	1	0	0	0	1	0	1	1	0	0	0	2	3	4	0	0	0	0	0	0	1	0	0
3	28	2	4	0
3	39	2	1	1	1	6	2	1	0	1	1	0	0	0	0	0	0	0	0	0	0	0	0	1	0	0	0	1	0	0	1	0	0	0	2	4		0	0	0	0	0	0	1	0	1	1	3	2
3	36	2	4	0
3	22	2	4	0
3	42	2	1	0
3	54	2	1	0
3	63	2	1	0
3	45	2	1	1	4	6	4	1	0	0	0	0	0	0	0	0	0	1	0	1	1	1	0	1	0	0	0	1	0	0	0	0	1	0	2	2	4	1	1	0	0	0	0	0	0	0
3	22	2	4	1	2	5	2	0	0	1	0	0	0	0	0	0	0	1	0	1	0	0	0	1	0	0	0	1	0	1	1	0	0	0	2	2	4	0	0	0	0	0	0	1	0	0
3	43	2	1	1	2	4	2	0	0	1	0	0	0	0	0	0	0	0	0	0	0	0	0	1	0	0	0	1	0	0	1	0	0	0	1	3	4	1	0	0	1	0	0	0	0	0
3	53	2	1	1	2	4	2	0	1	1	1	0	0	0	0	0	0	1	0	1	0	0	1	1	0	0	0	0								3	4	0	0	0	0	0	0	1	0	0
3	34	2	3	1	3	5	3	1	1	0	1	0	0	0	0	0	0	1	0	0	0	0	1	1	0	0	0	1	0	0	1	0	0	0	1	2	4	1	0	1	0	0	0	0	0	1	1	1	2
3	37	2	2	0
3	59	2	1	0
3	52	2	1	1	2	4	5	1	0	1	1	0	1	0	0	0	0	0	0	0	1	0	0	1	0	0	0	1	0	1	1	0	0	0	2	2	4	0	0	0	0	0	0	1	0	1	1	3	2
3	64	2	9	1	3	6	2	0	1	1	1	0	0	0	0	0	0	1	0	1	0	0	0	0	0	0	0	1	0	1	1	0	0	0	2	3	4	1	0	1	1	0	1	0	0	0
3	51	2	3	0
3	50	2	1	1	2	7	5	1	0	1	0	0	0	0	0	0	0	1	0	1	1	0	0	1	0	0	0	1	0	1	1	1	0	0	3	2	4	0	0	0	0	0	0	1	0	0
3	51	2	1	0
3	31	2	1	0
3	39	2	1	1	1	3	1	0	1	0	0	0	0	0	0	0	0	0	0	1	1	0	0	1	0	0	0	1	0	1	1	0	0	0	2	1	4	0	0	0	0	0	0	1	0	0
3	39	2	2	1	4	6	2	1	1	1	1	0	0	0	0	0	0	1	1	1	1	1	1	1	0	0	0	1	0	0	1	1	0	0	2	2	4	0	0	0	0	0	0	1	0	1	2	2	3
3	26	2	1	1	1	2	1	1	0	1	1	0	0	0	0	0	0	0	0	0	0	0	1	1	0	0	0	1	0	1	1	1	0	0	1	3	4	0	0	0	0	0	0	1	0	1	2	3	3
3	32	2	1	1	2	5	2	0	0	1	1	0	0	0	0	0	0	0	0	0	0	0	0	1	0	0	0	1	0	1	1	0	0	0	2	3	4	0	0	0	0	0	0	1	0	0
3	45	2	1	1	2	7	5	1	0	1	1	0	0	0	0	0	0	0	0	1	1	0	1	1	0	0	0	1	0	1	1	0	0	0	3	2	4	0	0	0	0	0	0	1	0	0
3	34	2	2	0
3	59	2	1	0
3	41	2	1	1	3	5	3	0	1	0	0	0	0	0	0	0	0	0	0	0	0	0	0	1	0	0	0	1	0	1	0	0	0	0	1	3	4	0	0	0	0	0	0	1	0	1	1	1	1
3	24	2	5	1	2	6	2	0	0	1	1	0	0	0	0	0	0	1	0	0	1	1	0	0	0	0	0	1	0	1	1	0	0	0	2	3	4	0	0	0	0	0	0	1	0	0
3	50	2	1	0
3	62	2	1	0
3	50	2	1	0
3	44	2	1	1	3	5	3	0	0	1	0	0	0	0	0	0	0	1	0	1	0	0	0	1	0	0	0	1	0	1	1	0	0	0	3	3	4	0	0	0	0	0	0	1	0	0
3	30	2	4	1	3	6	3	1	0	0	1	0	0	0	0	0	0	1	1	0	0	0	0	1	0	0	0	1	0	1	1	0	0	0	2	3	3	1	1	0	0	0	0	0	0	0
3	27	2	3	1	1	2	2	0	0	0	1	0	0	0	0	0	0	0	0	0	0	0	0	1	0	0	0	0								3	4	0	0	0	0	0	0	1	0	0
3	54	2	1	1	1	6	2	0	1	1	0	0	0	0	0	0	0	1	1	0	0	0	0	1	0	0	0	1	0	1	1	0	0	0	2	3	4	0	0	0	0	0	0	1	0	0
3	60	2	1	0
3	23	2	5	1	1	4	2	0	0	1	0	0	0	0	0	0	0	0	0	0	0	0	0	1	0	0	0	1	0	0	1	0	0	0	1	4		0	0	0	0	0	0	1	0	1	2	2	5
3	43	2	1	1	4	7	5	1	0	0	0	0	0	0	0	0	0	1	0	1	1	0	1	1	0	0	0	1	0	0	1	0	0	0	3	2	3	1	0	1	0	0	0	0	0	0
3	47	2	2	1	1	4	1	0	1	0	0	0	0	0	0	0	0	0	0	0	0	0	0	0	1	0	0	0								4		0	0	0	0	0	0	1	0	0
3	54	2	1	1	3	2	2	0	1	0	0	0	0	0	0	0	0	0	0	0	1	0	0	1	0	0	0	0								4		1	0	0	1	0	0	0	0	0
3	25	2	4	1	2	5	2	1	1	1	0	0	0	0	0	0	0	0	0	1	0	0	0	1	0	0	0	1	0	1	1	1	0	0	1	3	4	0	0	0	0	0	0	1	0	0
3	54	2	1	1	2	4	1	0	1	1	0	0	0	0	0	0	0	0	0	0	0	0	0	1	0	0	0	1	0	0	1	0	0	0	2	3	4	0	0	0	0	0	0	1	0	0
3	61	2	1	1	1	4	2	1	1	1	0	0	0	0	0	0	0	0	0	0	0	0	0	0	1	0	0	1	0	0	1	0	0	0	1	3	4	0	0	0	0	0	0	1	0	1	2	3	2
3	38	2	2	0
3	37	1	1	0
3	57	2	9	0
3	45	2	1	0
3	25	2	1	1	1	5	3	1	0	1	1	0	0	0	0	0	0	0	0	0	0	1	0	1	0	0	0	1	0	1	1	0	0	0	2	2	4	0	0	0	0	0	0	1	0	1	1	1	1
3	31	2	1	1	4	8	3	1	1	0	0	0	0	0	0	0	0	1	0	0	0	0	0	1	0	0	0	1	0	1	0	0	0	0	2	3	4	1	0	0	1	0	0	0	0	1	1	1	2
3	25	2	1	0
3	28	2	1	1	3	6	2	1	0	1	0	0	0	0	0	0	0	0	0	1	1	1	0	1	0	0	0	1	0	1	0	0	0	0	2	3	3	0	0	0	0	0	0	1	0	1	1	1	1
3	29	1	1	0
3	24	2	4	1	1	2	2	1	0	1	1	0	0	0	0	0	0	0	0	0	0	0	0	0	1	0	0	1	0	1	1	0	0	0	1	4		0	0	0	0	0	0	1	0	0
3	54	2	2	0
3	51	2	1	1	4	7	4	0	0	0	1	0	0	0	0	0	0	0	0	0	0	1	0	1	0	0	0	1	0	0	1	0	0	0	2	2	4	1	0	0	1	0	0	0	0	0
3	23	1	5	1	2	3	3	0	0	1	1	0	0	0	0	0	0	0	0	0	0	0	0	0	1	0	0	1	0	1	1	0	0	0	2	3	4	0	0	0	0	0	0	1	0	0
3	42	2	2	0
3	42	2	1	1	2	6	4	1	0	1	1	0	0	0	0	0	0	1	1	1	0	0	1	1	0	0	0	1	0	1	0	0	1	0	2	3	3	1	0	1	0	0	0	0	0	1	1	1	2
3	51	2	1	0
3	40	2	1	1	3	6	4	1	1	1	1	0	0	1	0	0	0	1	0	1	1	0	1	0	0	0	0	1	0	1	1	0	0	0	3	4		1	1	1	1	0	0	0	0	1	3	2	1
3	49	2	1	0
3	24	2	5	1	2	3	2	0	0	1	1	0	0	0	0	0	0	0	0	0	1	0	0	1	0	0	0	1	0	1	1	0	0	0	1	1	4	0	0	0	0	0	0	1	0	1	1	1	1
3	60	2	1	1	3	4	2	1	0	1	1	0	0	0	0	0	0	0	0	1	0	0	1	0	0	0	0	1	0	0	1	0	0	0	2	2	4	0	0	0	0	0	0	1	0	0
3	24	2	5	1	2	8	4	0	0	1	0	0	0	0	0	0	0	1	0	1	1	1	0	1	0	0	0	1	0	1	0	0	1	0	3	2	4	1	1	0	1	0	0	0	0	0
3	38	2	9	0
3	70	2	1	1	2	6	3	0	0	0	1	0	0	0	0	0	0	0	0	1	0	0	0	0	0	0	0	1	0	0	1	0	0	0	2	3	4	0	0	0	0	0	0	1	0	0
3	41	2	1	1	4	7	2	1	0	0	1	0	0	0	0	0	0	1	0	1	0	0	0	0	0	0	0	1	0	0	1	0	0	0	2	2	4	1	0	0	1	0	0	0	0	1	2	3	2
3	46	2	1	1	3	6	3	1	0	1	1	0	0	0	0	0	0	0	0	1	1	1	1	1	0	0	0	1	0	1	1	1	1	0	2	2	3	1	0	1	1	1	0	0	0	1	2	3	3
3	25	2	4	1	2	6	4	0	1	1	1	0	0	0	0	0	0	1	0	0	0	0	0	1	0	0	0	1	0	1	1	1	0	0	2	3	4	0	0	0	0	0	0	1	0	1	2	2	2
3	25	1	5	1	1	6	2	0	0	1	0	0	0	0	0	0	0	0	0	0	0	0	0	0	1	0	0	1	0	1	1	0	0	0	1	1	4	0	0	0	0	0	0	1	0	0
3	29	2	3	0
3	57	2	1	1	6	4	2	0	1	0	0	0	0	0	0	0	0	0	0	0	0	0	0	0	1	0	0	0								4		0	0	0	0	0	0	1	0	0
3	29	2	1	1	3	7	4	0	1	0	1	0	0	0	0	0	0	1	0	1	1	1	0	1	0	0	0	1	0	0	0	0	1	0	3	3	4	1	1	0	1	0	0	0	0	1	1	2	2
3	50	2	1	1	3	4	3	0	0	0	1	0	0	0	0	0	0	0	0	0	0	0	0	1	0	0	0	1	0	1	1	0	0	0	2	3	4	0	0	0	0	0	0	1	0	0
3	61	2	1	0
3	26	2	5	0
3	29	1	5	0
3	25	2	5	1	1	3	2	0	0	1	0	0	0	0	0	0	0	0	0	0	0	0	0	1	0	0	0	1	0	0	1	0	0	0	2	1	3	0	0	0	0	0	0	1	0	1	1	2	1
3	24	2	5	0
3	24	2	5	0
3	53	2	1	0
3	38	2	1	1	1	6	3	1	0	1	0	0	0	0	0	0	0	0	0	1	0	0	0	1	0	0	0	1	0	0	1	0	0	0	2	3	4	0	0	0	0	0	0	1	0	0
3	43	2	2	1	1	3	2	0	1	1	1	0	0	0	0	0	0	0	0	0	0	0	0	0	1	0	0	1	0	0	1	0	0	0	1	4		0	0	0	0	0	0	1	0	0
3	52	2	1	1	3	3	2	0	0	0	1	0	0	0	0	0	0	1	0	1	0	0	0	1	0	0	0	1	0	1	1	0	0	0	2	4		1	1	0	0	0	0	0	0	1	1	4	4
3	53	2	1	0
3	52	2	1	1	2	5	3	1	0	1	0	0	0	0	0	0	0	0	0	1	1	1	0	0	0	0	0	1	0	0	1	0	0	0	2	3	4	0	0	0	0	0	0	1	0	1	2	3	3
3	36	2	1	1	4	6	3	0	1	0	1	0	0	0	0	0	0	0	0	0	1	0	0	1	0	0	0	1	0	1	1	0	0	0	3	3	4	1	1	0	0	0	0	0	0	1	1	3	2
3	51	2	1	1	5	8	2	0	0	0	1	0	0	0	0	0	0	0	0	1	1	0	0	1	0	0	0	1	0	0	0	1	1	0	2	2	3	1	1	0	1	0	0	0	0	0
3	25	1	1	0
3	29	2	1	1	1	4	2	0	1	0	0	0	0	0	0	0	0	0	0	0	0	0	0	1	0	0	0	1	0	1	1	0	0	0	2	3	4	0	0	0	0	0	0	1	0	0
3	23	2	4	1	4	4	2	1	1	0	0	0	0	0	0	0	0	1	0	1	1	1	0	1	0	0	0	1	0	1	1	1	0	0	2	3	4	0	0	0	0	0	0	1	0	0
3	70	2	7	0
3	26	2	3	1	1	3	1	1	0	1	0	0	0	0	0	0	0	0	0	0	0	0	0	0	1	0	0	1	0	1	1	0	0	0	1	1	4	0	0	0	0	0	0	1	0	1	1	3	3
3	60	2	1	0
3	63	2	1	0
3	35	2	1	1	3	5	2	0	0	1	0	0	0	0	0	0	0	1	0	1	0	0	0	1	0	0	0	1	0	0	1	0	0	0	2	3	4	0	0	0	0	0	0	1	0	0
3	28	2	1	1	1	6	2	1	0	1	0	0	0	0	0	0	0	0	0	0	0	0	0	1	0	0	0	1	0	1	1	0	0	0	1	3	4	0	0	0	0	0	0	1	0	0
3	47	2	1	1	4	1	2	0	0	1	1	0	0	0	0	0	0	0	0	0	0	0	0	0	1	0	0	0								4		0	0	0	0	0	0	1	0	1	1	1	1
3	26	2	3	1	3	6	3	0	0	1	0	0	0	0	0	0	0	1	0	1	1	1	0	1	0	0	0	1	0	1	1	1	0	0	2	2	4	1	1	0	0	0	0	0	0	0
3	39	2	1	0
3	56	2	1	1	2	5	3	0	0	1	1	0	0	0	0	0	0	1	0	1	0	1	1	1	0	0	0	1	0	1	1	1	0	0	2	3	4	1	1	1	0	0	0	0	0	1	2	3	3
3	27	2	4	0
3	54	2	1	1	1	4	2	0	0	1	0	0	0	0	0	0	0	0	0	0	0	0	0	0	1	0	0	1	0	0	1	0	0	0	1	4		0	0	0	0	0	0	1	0	0
3	30	2	3	1	3	8	2	0	0	1	0	0	0	0	1	0	0	1	1	1	0	0	0	1	0	0	0	1	0	1	1	1	1	0	1	3	4	1	1	0	1	0	0	0	0	0
3	26	2	3	1	1	2	2	0	0	1	1	0	0	0	0	0	0	0	0	0	0	0	0	0	1	0	0	1	0	1	1	0	0	0	1	3	4	0	0	0	0	0	0	1	0	1	1	2	4
3	39	2	1	0
3	23	1	5	0
3	43	2	1	1	2	7	3	0	0	1	1	0	0	0	0	0	0	0	0	1	0	0	0	1	0	0	0	1	0	1	0	0	0	0	2	3	4	0	0	0	0	0	0	1	0	1	2	2	2
3	45	2	1	0
3	38	2	2	1	4	3	2	1	0	0	1	0	0	0	0	0	0	0	0	0	0	0	0	1	0	0	0	0								4		0	0	0	0	0	0	1	0	1	1	3	2
3	53	2	1	1	3	5	3	0	0	0	1	0	0	0	0	0	0	1	1	1	1	1	0	1	0	0	0	1	1	1	1	1	0	0	2	2	4	1	0	1	1	0	0	0	0	1	1	2	3
3	25	2	4	1	1	6	2	0	0	1	1	0	0	0	0	0	0	0	0	0	0	0	0	1	0	0	0	1	0	1	1	0	0	0	2	4		0	0	0	0	0	0	1	0	0
3	30	2	1	1	2	5	2	0	0	0	1	0	0	0	0	0	0	0	0	0	0	0	0	1	0	0	0	1	0	1	1	0	0	0	1	4		0	0	0	0	0	0	1	0	0
3	29	2	1	1	3	3	2	1	0	0	0	0	0	0	0	0	0	0	0	1	0	0	0	1	0	0	0	1	0	1	1	1	0	0	1	3	4	0	0	0	0	0	0	1	0	0
3	25	2	2	1	3	3	1	0	0	0	1	0	0	0	0	0	0	0	0	0	0	0	0	1	0	0	0	1	0	1	1	0	0	0	2	3	4	0	0	0	0	0	0	1	0	1	1	3	3
3	35	2	2	0
3	32	2	1	1	2	5	2	0	0	1	0	0	0	0	0	0	0	0	0	0	0	0	0	0	1	0	0	1	0	1	1	0	0	0	2	3	4	0	0	0	0	0	0	1	0	0
3	40	2	1	0
3	35	2	1	1	4	6	2	1	0	0	1	0	0	0	0	0	0	1	0	1	1	0	0	1	0	0	0	1	0	0	1	0	0	0	2	3	4	0	0	0	0	0	0	1	0	1	1	1	1
3	27	2	4	0
3	38	2	1	1	3	4	2	0	1	0	1	0	0	0	0	0	0	0	0	0	0	0	1	1	0	0	0	1	0	1	1	0	0	0	1	3	4	1	0	1	0	0	0	0	0	1	1	1	1
3	37	2	9	1	2	7	2	0	1	1	1	1	0	0	0	0	0	0	0	0	0	0	0	0	1	0	0	1	0	0	1	0	0	0	1	2	4	0	0	0	0	0	0	1	0	1	1	3	2
3	33	2	2	1	4	6	2	0	0	1	1	0	0	0	0	0	0	0	0	0	0	0	0	1	0	0	1	1	0	1	1	0	0	0	2	2	4	1	1	0	0	0	0	0	0	0
3	50	2	1	0
3	50	2	9	0
3	34	2	1	1	2	4	2	0	0	1	0	0	0	0	0	0	0	0	0	0	0	0	0	0	1	0	0	1	0	1	1	0	0	0	1	4		0	0	0	0	0	0	1	0	0
3	34	2	1	1	3	8	4	1	1	1	0	0	0	0	0	0	0	1	1	1	1	1	0	1	0	0	0	1	0	0	0	0	1	0	1	2	4	1	1	0	0	0	0	0	0	1	1	3	1
3	42	2	5	0
3	30	2	1	1	4	4	2	0	1	1	0	0	0	0	0	0	0	0	0	0	0	0	0	1	0	0	0	0								4		0	0	0	0	0	0	1	0	1	1	1	1
3	64	2	9	1	2	3	1	0	1	1	0	0	0	0	0	0	0	0	0	0	0	0	0	0	1	0	0	0								4		0	0	0	0	0	0	1	0	0
3	41	1	1	0
3	48	2	1	1	3	5	3	0	0	1	1	0	0	0	0	0	0	1	0	1	0	0	1	1	0	0	0	1	0	1	1	0	0	0	2	3	4	0	0	0	0	0	0	1	0	0
3	46	1	8	0
3	48	1	1	0
3	41	2	2	1	1	2	2	0	0	1	0	0	0	0	0	0	0	0	0	0	0	0	0	0	1	0	0	1	0	1	1	0	0	0	1	4		0	0	0	0	0	0	1	0	0
3	22	2	4	0
3	45	2	1	0
3	49	2	1	0
3	57	2	1	0
3	53	2	1	1	1	6	2	0	0	1	0	0	0	0	0	0	0	1	1	1	0	1	0	1	0	0	0	0								3	4	0	0	0	0	0	0	1	0	1	2	3	3
3	40	2	1	1	3	9	1	1	1	0	0	0	0	0	0	0	0	1	0	1	0	0	1	0	0	0	0	1	0	1	1	0	1	0	1	3	4	1	1	0	0	0	0	0	0	0
3	33	1	3	1	1	2	1	0	1	0	0	0	0	0	0	0	0	0	0	0	0	0	0	0	1	0	0	0								4		0	0	0	0	0	0	1	0	1	1	1	3
3	29	1	3	1	2	5	2	0	0	0	1	0	0	0	0	0	0	0	0	0	0	0	0	0	1	0	0	1	0	1	1	0	0	0	1	4		0	0	0	0	0	0	1	0	0
3	30	2	1	0
3	23	2	5	1	2	3	2	0	0	1	1	0	0	0	0	0	0	1	0	0	0	0	0	1	0	0	0	1	0	1	1	0	0	0	2	3	4	0	0	0	0	0	0	1	0	1	1	3	3
3	66	2	1	0
3	36	2	1	0
3	21	2	4	1	3	3	2	0	0	1	0	0	0	0	0	0	0	0	0	0	0	0	0	1	0	0	0	0								3	4	0	0	0	0	0	0	1	0	0
3	38	2	1	0
3	58	2	9	0
3	52	2	1	1	2	5	2	1	0	1	0	0	0	0	0	0	0	0	0	0	0	0	0	1	0	0	0	1	0	1	1	0	0	0	2	3	4	0	0	0	0	0	0	1	0	0
3	42	2	1	0
3	49	2	2	1	2	5	5	1	1	1	0	0	0	0	0	0	0	0	0	1	0	1	0	1	0	0	0	1	0	0	1	0	0	0	2	3	4	1	0	0	1	0	0	0	0	0
3	47	2	1	1	2	5	2	0	0	1	1	0	0	0	0	0	0	0	0	0	0	0	0	0	1	0	0	1	0	1	1	0	0	0	2	4		0	0	0	0	0	0	1	0	0
3	64	2	2	0
3	26	2	3	0
3	55	2	9	1	1	6	2	0	1	0	0	0	0	0	0	0	0	1	0	0	0	0	0	1	0	0	0	1	0	0	1	0	0	0	2	2	4	0	0	0	0	0	0	1	0	0
3	50	2	9	0
3	48	2	1	0
3	46	2	1	0
3	32	2	1	0
3	35	2	1	1	4	4	2	0	1	1	1	0	0	0	0	0	0	0	0	0	0	0	0	1	0	0	0	1	0	0	1	0	0	0	2	1	4	0	0	0	0	0	0	1	0	0
3	55	2	1	0
3	55	2	2	1	1	3	1	0	0	0	1	0	0	0	0	0	0	0	0	0	0	0	0	0	1	0	0	1	0	1	1	0	0	0	2	3	4	0	0	0	0	0	0	1	0	0
3	22	1	4	0
3	47	2	1	0
3	22	2	4	1	1	6	3	1	0	1	1	0	0	0	0	0	0	1	0	1	1	0	0	1	0	0	0	1	0	1	1	0	0	0	2	3	4	0	0	0	0	0	0	1	0	1	2	2	2
3	33	2	2	0
3	24	2	1	1	3	2	1	0	0	0	1	1	0	0	0	0	0	0	0	0	0	0	0	1	0	0	0	0								4		0	0	0	0	0	0	1	0	1	2	3	3
3	26	2	4	1	2	5	2	0	1	0	1	0	0	0	0	0	0	0	0	1	0	0	0	1	0	0	0	0								3	4	1	0	1	0	0	0	0	0	0
3	28	1	1	0
3	65	2	9	0
3	70	2	2	1	4	3	2	0	1	0	1	0	0	0	0	0	0	0	0	0	0	0	0	1	0	0	0	0								3	4	0	0	0	0	0	0	1	0	1	1	2	3
3	40	2	1	1	3	7	2	1	1	1	1	0	0	0	0	0	0	1	0	1	1	1	1	1	0	0	0	1	0	1	1	0	1	0	2	2	4	1	1	0	0	0	0	0	0	0
3	56	2	1	1	3	5	3	1	0	1	1	0	1	0	0	0	0	0	0	0	0	0	1	1	0	0	0	0								3	4	0	0	0	0	0	0	1	0	1	1	1	1
3	53	1	2	0
3	34	2	2	0
3	39	2	2	0
3	64	2	2	1	3	7	1	0	0	0	1	0	0	0	0	0	0	0	0	0	0	0	0	1	0	0	0	1	0	1	1	1	0	0	2	3	4	0	0	0	0	0	0	1	0	1	2	2	2
3	61	2	2	0
3	29	2	3	1	2	5	2	0	0	1	0	0	0	0	0	0	0	0	0	0	0	0	0	0	1	0	0	1	0	0	1	1	0	0	2	3	4	0	0	0	0	0	0	1	0	0
3	55	2	2	1	2	7	3	0	1	1	1	0	0	0	0	0	0	1	0	1	0	1	0	1	0	0	0	1	0	0	1	0	0	0	1	1	4	1	0	0	1	0	0	0	0	0
3	26	2	3	1	1	6	2	0	0	1	1	0	0	0	0	0	0	0	0	0	1	0	0	1	0	0	0	1	0	1	1	0	0	0	2	4		0	0	0	0	0	0	1	0	0
3	70	2	2	0
3	36	2	2	1	1	4	2	1	0	1	0	0	0	0	0	0	0	0	0	0	0	0	0	1	0	0	0	1	0	0	1	0	0	0	1	4		0	0	0	0	0	0	1	0	1	1	3	2
3	37	2	2	1	1	7	4	0	0	1	0	0	0	0	0	0	0	0	0	0	0	0	0	0	1	0	0	1	0	0	1	1	0	0	2	3	4	0	0	0	0	0	0	1	0	1	1	1	1
3	36	1	2	1	1	5	5	0	0	1	1	0	0	0	0	0	0	0	0	0	0	0	0	1	0	0	0	1	0	1	1	0	0	0	2	3	3	0	0	0	0	0	0	1	0	0
3	44	2	2	0
3	48	2	2	1	1	8	3	0	1	1	1	0	0	0	0	0	0	1	0	0	0	0	0	1	0	0	0	1	0	1	1	0	0	0	2	3	4	0	0	0	0	0	0	1	0	0
3	56	1	2	0
3	60	2	2	0
3	52	2	2	0
3	31	2	3	1	1	6	1	0	0	0	1	0	0	0	0	0	0	0	0	0	0	0	0	1	0	0	0	0								3	4	0	0	0	0	0	0	1	0	0
3	55	2	1	0
3	64	1	2	0
3	35	2	2	0
3	27	2	3	1	1	1	2	1	0	1	1	0	0	0	0	0	0	0	0	0	0	0	0	1	0	0	0	0								4		0	0	0	0	0	0	1	0	0
3	26	2	3	1	3	6	2	0	1	0	1	0	0	0	0	0	0	0	0	0	0	0	0	0	1	0	0	1	0	1	1	0	0	0	2	4		1	0	0	1	0	0	0	0	0
3	29	1	3	1	1	7	1	1	0	1	0	0	0	0	0	0	0	0	0	0	0	0	0	0	1	0	0	0								2	4	0	0	0	0	0	0	1	0	0
3	60	2	2	0
3	25	1	3	0
3	38	2	3	1	2	5	2	1	1	1	0	0	0	0	0	0	0	1	1	1	1	0	0	1	0	0	0	1	0	1	1	0	0	0	2	4		1	0	0	1	0	0	0	0	0
3	58	2	2	1	1	8	3	0	1	1	1	0	0	0	0	0	0	0	0	0	0	0	0	0	1	0	0	1	0	0	0	1	0	0	2	4		0	0	0	0	0	0	1	0	0
3	59	2	2	1	2	4	3	0	0	1	0	0	0	0	0	0	0	1	0	1	0	0	1	1	0	0	0	0								2	3	1	0	1	0	0	0	0	0	1	1	1	2
3	46	2	1	1	3	6	5	1	0	1	1	0	1	0	0	0	0	1	0	1	1	1	1	1	0	0	0	1	0	0	1	0	0	0	2	2	4	1	0	1	1	0	0	0	0	0
3	41	1	2	1	4	5	1	0	1	0	0	0	0	0	0	0	0	0	0	0	0	0	0	0	1	0	0	1	1	1	1	1	0	0	1	3	4	1	0	0	1	0	0	0	0	0
[truncated: 133 more rows]
[truncated: 77 more columns]

## Sheet: Codes.
	Q1. Country							Q24.Used.type.of.PPE (different.column.for.each.type)							Q39.Headache.after.taking.off.PPE.stops.in (if it stops within 1h):
1	Lithuania						0	No						1	< 10 min.
2	Latvia						1	Yes						2	11 - 20 min.
3	Estonia													3	21 - 30 min.
								Q28.Avg.PPE.use.duration						4	31 - 40 min.
	Q3.Gender						1	1-3 h						5	41 - 50 min
1	Male						2	4-6 h						6	51 - 60 min.
2	Female						3	7-9 h
							4	10-12 h							Q40.Headache.location.with.PPE. (each column, different location)
	Q4.Occupation						5	>12 h						0	No
1	Nurse													1	Yes
2	Medical doctor							Q29.Avg.PPE.use.dur.without.taking.off
3	Resident						1	1-3 h							Q41.Accompanying.symptoms.with.PPE.use (each column for different symptom)
4	Nurse assistant						2	4-6 h						0	No
5	Medical student						3	7-9 h						1	Yes
6	Dentist/dentists assistans						4	10-12 h
7	Volunteer						5	>12 h							Q42.Headache.impact.on.working.efficiency+PPE
8	Paramedic													1	Yes, always
9	Other							Q30.Discomfort/pressure.w.PPE						2	Yes, most of the time
							0	No						3	Yes, but rarely
	Q8.Headache.before.PPE.						1	Yes						4	It does not affect my working efficiency
0	No
1	Yes							Q31.Headache.with.PPE							Q43.Sick.leave+PPE
							0	No						1	Yes, always
	Q9.Headache.frequency.before.PPE						1	Yes						2	Yes, most of the time
1	Less than 1 day per month													3	Yes, rarely
2	Less than 1 day per week							Q32.How.likely.are.these.PPE.to.cause.headache						4	No
1	Average 1 day per week							Q32.Medical masks
4	2-3 days per week						1	Very likely							Q44.Medication.use.+PPE
5	4-5 days per week						2	Somewhat likely						0	No
6	Almost every day						3	Neither likely nor unlikely						1	Yes
							4	Somewhat unlikely
	Q11.Average.headache.duration.before.PPE						5	Very unlikely							Q45.Different.types.of.medication.used+PPE
1	< 1 h						6	Don't use						0	No
2	1-4 h													1	Yes
3	4-12 h							Q32.FFP2 (N95) respirator
4	12-24 h						1	Very likely							Q46.Medication effectiveness+PPE
5	> 24 h						2	Somewhat likely						1	Yes, always
							3	Neither likely nor unlikely						2	Yes, most of the time
	Q12.Headache.location.before.PPE. (each column, different location)						4	Somewhat unlikely						3	Ineffective most of the time
0	No						5	Very unlikely						4	Ineffective
1	Yes						6	Don't use
															Q47.Other changes in lifestyle that started with PPE use
	Q13.Accompanying.symptoms (each column for different symptom)							Q32.FFP3 respirator						0	No
0	No						1	Very likely						1	Yes
1	Yes						2	Somewhat likely
							3	Neither likely nor unlikely							Q48.Other PPE used
	Q14.Medication.use.before.PPE						4	Somewhat unlikely						0	No
0	No						5	Very unlikely						1	Yes
1	Yes						6	Don't use
															Q49.Other health problems induced by PPE
	Q15.Different.types.of.medication.used.before.PPE							Q32.Face shields						0	No
0	No						1	Very likely						1	Yes
1	Yes						2	Somewhat likely
							3	Neither likely nor unlikely
	Q16.Medication.effect.before.PPE						4	Somewhat unlikely
1	Yes, always						5	Very unlikely
2	Yes, most of the time						6	Don't use
3	Ineffective most of the time
4	Ineffective							Q32.Protective eyewear
							1	Very likely
	Q17.Headache.impact.on.working.efficiency.before.PPE						2	Somewhat likely
1	Yes, always						3	Neither likely nor unlikely
2	Yes, most of the time						4	Somewhat unlikely
3	Yes, but rarely						5	Very unlikely
4	It does not affect my working efficiency						6	Don't use
	Q18.Sick.leave.before.PPE							Q32.Protective hat
1	Yes, always						1	Very likely
2	Yes, most of the time						2	Somewhat likely
3	Yes, rarely						3	Neither likely nor unlikely
4	No						4	Somewhat unlikely
							5	Very unlikely
	Q19.Headache.disorder.diagnosis						6	Don't use
0	No
1	Yes							Q33.While.using.PPE.headache.occurs:
							1	Always when PPE is used
	Q20.Headache.changes.with.PPE.use						2	Most of the time when PPE is used
0	No						3	Half of the days when PPE is used
1	Yes						4	Rarely when PPE is used
	Q21.More headache days							Q34.PPE.headache.frequency
1	Very likely						1	Almost every day
2	Somewhat likely						2	4-5 days per week
3	Has not changed						3	2-3 days per week
4	Somewhat unlikely						4	Average 1 day per week
5	Very unlikely						5	Less than 1 day per week
							6	Less than 1 day per month
	Q21.More severe headache
1	Very likely							Q35.Headache.while.using.PPE.starts.in:
2	Somewhat likely						1	within 1 hour
3	Has not changed						2	in 2-3 hours
4	Somewhat unlikely						3	in 4-5 hours
5	Very unlikely						4	in 6 hours or more
	Q21.Increased.headache.attack.duration							Q36.Headache.using.PPE.starts.in (if it starts within 1h):
1	Very likely						1	< 10 min.
2	Somewhat likely						2	11 - 20 min.
3	Has not changed						3	21 - 30 min.
4	Somewhat unlikely						4	31 - 40 min.
5	Very unlikely						5	41 - 50 min
							6	51 - 60 min.
	Q21.Use.of.headache.medication.increased
1	Very likely							Q38.Headache.duration.after.taking.off.PPE
2	Somewhat likely						1	Headache stops immediately after taking off PPE
3	Has not changed						2	Headache continues up to 1 hour after taking off PPE
4	Somewhat unlikely						3	Up to 2-3 hour after taking off PPE
5	Very unlikely						4	Up to 4-5 hours after taking off PPE
							5	Up to 6-8 hours after taking off PPE
							6	Longer than 8 hours after taking off PPE
